# Supplementary material for: Impact of functional synapse clusters on neuronal response selectivity
Source: Nat Commun. 2020 Mar 16;11:1413. doi: 10.1038/s41467-020-15147-6 (PMC7075899; doi:10.1038/s41467-020-15147-6)
Supplement: Supplementary file 4 — Source Data [file 41467_2020_15147_MOESM4_ESM.zip]

Archive with 22 entries (19 files):
- Data/
- Data/Fig5c_data.txt
- Data/Fig4d_top_data.txt
- __MACOSX/
- __MACOSX/Data/
- __MACOSX/Data/._Fig4d_top_data.txt
- Data/Fig4e_data.txt
- __MACOSX/Data/._Fig4e_data.txt
- Data/Fig4h_data.txt
- __MACOSX/Data/._Fig4h_data.txt
- Data/Fig3e_data.txt
- Data/Fig5d_data.txt
- __MACOSX/Data/._Fig5d_data.txt
- Data/Fig4d_bottom_data.txt
- Data/Fig4g_data.txt
- __MACOSX/Data/._Fig4g_data.txt
- Data/Fig2j_data.txt
- Data/Fig2k_data.txt
- __MACOSX/Data/._Fig2k_data.txt
- Data/Fig3g_data.txt
- __MACOSX/Data/._Fig3g_data.txt
- Data/Fig3f_data.txt
