# Supplementary material for: Impact of functional synapse clusters on neuronal response selectivity
Source: Nat Commun. 2020 Mar 16;11:1413. doi: 10.1038/s41467-020-15147-6 (PMC7075899; doi:10.1038/s41467-020-15147-6)
Supplement: Supplementary file 4 — Source Data [file 41467_2020_15147_MOESM4_ESM.zip › Data/Fig5c_data.txt]

"trial 1" "trial 2" "trial 3" "trial 4" "trial 5" "trial 6" "trial 7" "trial 8" "trial 9" "trial 10" "trial 11" "trial 12" "trial 13" "trial 14" "trial 15" "trial 16"
"240_cluster_of_1" " 5.9960" " 6.1684" " 6.4660" " 6.6689" " 4.9697" " 6.6207" " 6.4260" " 5.4909" " 7.4872" " 8.6612" " 6.5132" " 4.7804" " 6.7928" " 6.8891" " 6.1515" " 6.4839"
"120_cluster_of_2" " 5.9068" " 6.0389" " 6.0876" " 6.7635" " 4.7974" " 6.6269" " 6.5120" " 5.5250" " 7.1670" " 8.6662" " 6.0937" " 4.9693" " 6.6581" " 6.7358" " 6.0493" " 6.6085"
"48_cluster_of_5" " 6.4172" " 6.1284" " 6.2994" " 6.8677" " 5.2443" " 6.9025" " 6.4363" " 5.2539" " 7.1310" " 8.6042" " 6.4685" " 4.8664" " 6.5747" " 6.6329" " 6.5616" " 6.6284"
"24_cluster_of_10" " 6.3742" " 6.2654" " 6.6575" " 6.9896" " 5.3673" " 6.9499" " 6.3093" " 5.5678" " 7.3077" " 8.6097" " 6.5580" " 4.9239" " 6.7661" " 7.0918" " 6.6680" " 6.8369"
"12_cluster_of_20" " 6.4063" " 6.5401" " 6.6490" " 7.2107" " 5.4055" " 7.2019" " 6.6317" " 5.7299" " 7.0687" " 8.8347" " 6.6680" " 5.1633" " 6.8119" " 7.3218" " 6.7183" " 6.9036"
"8_cluster_of_30" " 6.3221" " 6.4203" " 6.4737" " 6.9451" " 5.2507" " 7.0406" " 6.7141" " 5.7380" " 7.6375" " 9.0045" " 6.6806" " 4.8297" " 6.6729" " 7.1536" " 6.2253" " 6.6995"
"4_cluster_of_60" " 6.1161" " 5.9198" " 5.8695" " 6.6641" " 4.9213" " 6.7846" " 6.1175" " 5.3776" " 6.9455" " 8.5368" " 6.2585" " 4.8171" " 6.5467" " 6.8918" " 6.3066" " 6.3124"
"hotspot_240_cluster_of_1" " 6.0464" " 5.9892" " 5.9268" " 6.7310" " 4.9477" " 6.6057" " 6.5008" " 5.5393" " 7.5011" " 8.4751" " 6.9444" " 4.7010" " 6.5349" " 7.0815" " 6.5809" " 6.6251"
"hotspot_120_cluster_of_2" " 6.2427" " 6.0155" " 6.4642" " 7.1298" " 5.0419" " 6.8983" " 6.3251" " 5.4405" " 7.2899" " 8.4511" " 6.7929" " 4.9451" " 6.8713" " 6.7908" " 6.2506" " 6.6522"
"hotspot_48_cluster_of_5" " 6.3200" " 5.8394" " 6.1932" " 7.0375" " 4.9266" " 6.8478" " 6.4232" " 5.5106" " 7.4238" " 8.4151" " 6.6704" " 4.9289" " 7.1437" " 6.4843" " 6.0779" " 6.8676"
"hotspot_24_cluster_of_10" " 6.2076" " 6.6031" " 6.5057" " 7.3405" " 5.3623" " 7.0408" " 6.4448" " 5.4441" " 7.0847" " 8.6880" " 6.9546" " 4.9879" " 6.6017" " 6.6522" " 6.5927" " 6.6490"
"hotspot_12_cluster_of_20" " 6.8440" " 6.5092" " 6.8779" " 7.7347" " 5.1677" " 6.5601" " 7.2966" " 5.9212" " 7.1803" " 8.9969" " 8.0253" " 5.5194" " 7.0259" " 7.2268" " 7.2211" " 6.8760"
"hotspot_8_cluster_of_30" " 7.1174" " 6.8106" " 7.5293" " 7.5153" " 5.8356" " 7.4179" " 7.5364" " 6.4612" " 7.5197" " 9.0949" " 7.4441" " 5.7584" " 6.9067" " 7.3348" " 7.1917" " 7.0415"
"hotspot_4_cluster_of_60" " 6.8602" " 6.7775" " 7.3231" " 7.6310" " 5.8891" " 7.1740" " 6.8711" " 6.3074" " 7.6285" " 8.7533" " 6.7822" " 5.5659" " 7.4738" " 7.6674" " 7.2797" " 7.1070"
"LTP_240_cluster_of_1" " 7.4614" " 7.4663" " 7.9934" " 7.7501" " 5.9644" " 7.5430" " 7.8374" " 6.9603" " 8.2428" " 9.5644" " 7.7881" " 5.9929" " 7.4320" " 7.7610" " 7.3401" " 7.4898"
"LTP_120_cluster_of_2" " 6.9727" " 7.3125" " 7.3332" " 7.9098" " 5.8270" " 7.5296" " 7.5566" " 6.9194" " 8.1222" " 9.2918" " 7.1520" " 6.3997" " 7.4553" " 7.8123" " 7.2633" " 7.5948"
"LTP_48_cluster_of_5" " 7.4572" " 7.4179" " 8.0262" " 7.8240" " 6.3614" " 7.5980" " 7.7046" " 6.5872" " 7.8515" " 9.4148" " 7.5186" " 6.2008" " 7.5139" " 7.9435" " 7.8466" " 7.4133"
"LTP_24_cluster_of_10" " 7.3704" " 7.4778" " 8.0199" " 8.1229" " 6.8432" " 7.7417" " 7.5061" " 7.0355" " 8.0673" " 9.4177" " 7.6602" " 6.2769" " 7.7408" " 8.1122" " 8.0488" " 7.6572"
"LTP_12_cluster_of_20" " 7.8160" " 7.7269" " 8.1020" " 8.1248" " 6.6949" " 7.8158" " 7.6115" " 7.1074" " 8.1849" " 9.7645" " 8.0073" " 6.3798" " 7.8860" " 8.2054" " 8.0847" " 7.8652"
"LTP_8_cluster_of_30" " 7.6792" " 7.3840" " 7.7204" " 8.0698" " 6.3510" " 7.6207" " 7.7843" " 6.9120" " 8.2945" " 9.3345" " 7.6411" " 5.8149" " 7.5132" " 7.8610" " 7.2515" " 7.7458"
"LTP_4_cluster_of_60" " 6.9756" " 6.7004" " 6.8355" " 7.5626" " 5.5473" " 7.6372" " 6.9802" " 6.2178" " 7.5759" " 9.0373" " 6.9774" " 5.5103" " 7.5600" " 7.6327" " 7.0125" " 6.8806"
"hotspot_LTP_240_cluster_of_1" " 7.3912" " 7.2064" " 7.6777" " 7.8191" " 6.0488" " 7.3528" " 7.5358" " 7.1154" " 7.9392" " 9.0178" " 7.5571" " 5.9186" " 7.4098" " 7.6573" " 7.4303" " 7.4060"
"hotspot_LTP_120_cluster_of_2" " 7.5491" " 6.9535" " 8.1095" " 8.1948" " 6.1401" " 8.0286" " 7.8204" " 6.5837" " 7.8710" " 8.9930" " 7.9812" " 6.4174" " 7.2093" " 7.6166" " 7.5771" " 7.6369"
"hotspot_LTP_48_cluster_of_5" " 7.2072" " 6.8724" " 7.5845" " 7.9302" " 6.0047" " 7.1605" " 7.5873" " 6.5816" " 8.0107" " 9.1657" " 6.9144" " 6.3125" " 7.2373" " 7.7048" " 7.1985" " 7.4643"
"hotspot_LTP_24_cluster_of_10" " 7.7935" " 8.4991" " 8.2889" " 8.4980" " 6.8061" " 7.7917" " 7.4601" " 6.7705" " 8.2414" " 9.7052" " 7.8452" " 6.9431" " 8.0420" " 7.8885" " 7.4903" " 7.5495"
"hotspot_LTP_12_cluster_of_20" " 8.2683" " 8.4135" " 8.3412" " 8.5608" " 7.1615" " 8.3538" " 8.5802" " 7.4085" " 8.6420" "10.0769" " 8.2043" " 7.4102" " 8.2571" " 8.3228" " 7.9844" " 8.3459"
"hotspot_LTP_8_cluster_of_30" " 8.6297" " 8.2002" " 8.6962" " 8.5180" " 7.3183" " 8.7182" " 8.4077" " 8.3364" " 8.8768" " 9.7126" " 8.1077" " 7.5620" " 8.3389" " 8.5395" " 8.4834" " 8.1575"
"hotspot_LTP_4_cluster_of_60" " 7.7478" " 7.5148" " 7.8783" " 7.9850" " 6.7142" " 7.9064" " 7.6283" " 7.0859" " 8.2292" " 9.5043" " 7.1503" " 6.2367" " 8.0653" " 8.3212" " 7.9181" " 7.9415"
