# Supplementary material for: Impact of functional synapse clusters on neuronal response selectivity
Source: Nat Commun. 2020 Mar 16;11:1413. doi: 10.1038/s41467-020-15147-6 (PMC7075899; doi:10.1038/s41467-020-15147-6)
Supplement: Supplementary file 4 — Source Data [file 41467_2020_15147_MOESM4_ESM.zip › Data/Fig4d_top_data.txt]

"V1" "V2" "V3" "V4" "V5" "V6" "V7" "V8" "V9" "V10" "V11" "V12" "V13" "V14" "V15" "V16" "V17" "V18" "V19" "V20" "V21" "V22" "V23" "V24" "V25" "V26" "V27" "V28" "V29" "V30" "V31" "V32" "V33" "V34" "V35" "V36" "V37" "V38" "V39" "V40"
"dVm_SPW240_cluster_of_1" "-47.917" "-27.880" "-48.662" "-64.433" "-57.564" "-51.193" "-28.942" "-38.561" "-44.734" "-36.157" "-39.714" "-42.309" "-51.817" "-60.348" "-59.048" "-38.215" "-52.455" "-44.878" "-42.615" "-50.736" "-49.230" "-34.274" "-52.821" "-41.628" "-36.955" "-50.987" "-43.626" "-39.841" "-40.259" "-59.124" "-61.000" "-54.966" "-39.638" "-57.814" "-51.039" "-51.273" "-30.759" "-56.359" "-58.798" "-66.884"
"dVm_SPW120_cluster_of_2" "-46.376" "-27.020" "-48.578" "-64.004" "-57.278" "-51.162" "-29.654" "-36.779" "-46.058" "-36.324" "-42.301" "-41.203" "-51.193" "-59.779" "-58.268" "-38.603" "-52.014" "-41.752" "-42.609" "-50.518" "-52.698" "-34.009" "-54.064" "-40.399" "-36.962" "-51.864" "-44.950" "-40.212" "-42.787" "-58.851" "-60.429" "-52.413" "-45.139" "-56.687" "-49.316" "-51.503" "-29.429" "-56.409" "-58.909" "-66.577"
"dVm_SPW48_cluster_of_5" "-47.650" "-26.382" "-50.162" "-63.255" "-55.959" "-49.921" "-27.111" "-36.425" "-42.823" "-35.352" "-40.396" "-40.540" "-52.585" "-60.470" "-58.497" "-38.506" "-51.599" "-41.952" "-39.867" "-48.500" "-50.314" "-33.830" "-51.654" "-39.709" "-36.457" "-49.975" "-42.226" "-39.349" "-39.245" "-58.717" "-59.782" "-53.716" "-43.716" "-54.704" "-50.579" "-47.305" "-29.647" "-54.801" "-58.809" "-66.480"
"dVm_SPW24_cluster_of_10" "-41.600" "-21.484" "-48.870" "-60.761" "-53.566" "-45.019" "-23.343" "-32.913" "-38.664" "-30.323" "-37.835" "-35.255" "-49.785" "-59.742" "-57.522" "-36.761" "-47.994" "-36.653" "-36.091" "-45.109" "-45.781" "-31.669" "-49.799" "-37.148" "-30.501" "-46.137" "-38.760" "-37.414" "-38.506" "-56.450" "-58.661" "-49.180" "-39.385" "-49.909" "-44.206" "-40.421" "-28.369" "-54.452" "-58.704" "-65.643"
"dVm_SPW12_cluster_of_20" "-28.926" "-17.900" "-45.302" "-57.177" "-47.544" "-37.753" "-18.086" "-25.193" "-27.672" "-22.823" "-28.925" "-28.243" "-40.897" "-58.491" "-54.920" "-31.785" "-38.956" "-27.992" "-27.261" "-36.664" "-35.042" "-30.217" "-40.488" "-30.050" "-24.141" "-39.782" "-27.746" "-36.772" "-27.203" "-53.669" "-52.886" "-37.638" "-30.300" "-38.688" "-31.351" "-27.290" "-25.386" "-47.450" "-53.918" "-62.108"
"dVm_SPW8_cluster_of_30" "-21.820" "-14.852" "-42.425" "-52.666" "-43.603" "-28.759" "-16.260" "-23.920" "-20.923" "-18.038" "-21.555" "-23.010" "-33.958" "-57.340" "-51.758" "-31.359" "-29.898" "-21.421" "-21.882" "-30.678" "-27.653" "-28.777" "-30.716" "-27.797" "-19.437" "-31.696" "-20.953" "-34.976" "-21.773" "-48.476" "-45.439" "-31.077" "-23.058" "-29.970" "-25.444" "-25.998" "-21.934" "-37.122" "-46.229" "-58.778"
"dVm_SPW4_cluster_of_60" "-16.758" "-11.409" "-37.241" "-39.004" "-26.998" "-18.493" "-13.771" "-19.790" "-14.902" "-12.856" "-16.562" "-20.988" "-19.374" "-49.393" "-41.396" "-29.403" "-19.578" "-14.507" "-16.855" "-24.102" "-17.289" "-23.366" "-21.642" "-30.531" "-15.060" "-20.396" "-15.660" "-30.568" "-14.752" "-31.450" "-30.625" "-24.336" "-16.584" "-17.270" "-18.798" "-20.276" "-17.112" "-23.851" "-30.838" "-46.524"
"dVm_SPW_LTP240_cluster_of_1" "-39.857" "-25.108" "-41.407" "-60.822" "-52.404" "-44.617" "-25.260" "-32.336" "-38.707" "-32.158" "-33.485" "-39.364" "-42.143" "-55.807" "-55.445" "-31.489" "-46.709" "-38.909" "-36.724" "-45.225" "-40.649" "-30.020" "-46.291" "-35.723" "-31.488" "-45.029" "-37.123" "-34.615" "-32.619" "-53.471" "-56.730" "-48.271" "-31.362" "-53.168" "-40.681" "-41.944" "-25.895" "-51.050" "-53.824" "-64.859"
"dVm_SPW_LTP120_cluster_of_2" "-36.007" "-23.460" "-42.031" "-59.659" "-52.127" "-44.811" "-26.402" "-30.353" "-40.340" "-32.407" "-37.206" "-37.670" "-41.181" "-54.743" "-54.033" "-32.745" "-45.858" "-34.099" "-35.819" "-44.468" "-46.177" "-29.945" "-50.023" "-34.031" "-30.873" "-46.784" "-38.227" "-34.840" "-35.918" "-52.456" "-56.114" "-40.816" "-39.287" "-51.149" "-37.374" "-42.539" "-23.965" "-50.130" "-54.282" "-64.581"
"dVm_SPW_LTP48_cluster_of_5" "-36.668" "-22.075" "-44.625" "-56.675" "-48.428" "-41.853" "-21.813" "-28.987" "-33.146" "-28.795" "-33.485" "-32.699" "-43.399" "-56.102" "-53.795" "-33.060" "-42.388" "-33.270" "-31.007" "-39.623" "-41.566" "-29.351" "-44.032" "-32.744" "-28.477" "-42.677" "-33.526" "-33.134" "-29.590" "-52.667" "-54.288" "-44.487" "-35.540" "-46.221" "-40.252" "-35.981" "-24.334" "-47.083" "-53.884" "-63.571"
"dVm_SPW_LTP24_cluster_of_10" "-26.800" "-16.396" "-42.607" "-49.898" "-42.351" "-31.421" "-17.045" "-23.213" "-26.500" "-21.321" "-27.944" "-25.866" "-37.065" "-53.971" "-51.084" "-28.793" "-34.007" "-24.289" "-24.441" "-32.662" "-32.254" "-26.330" "-37.044" "-28.938" "-21.691" "-34.718" "-26.333" "-30.313" "-26.561" "-45.397" "-49.632" "-34.169" "-28.106" "-33.816" "-29.492" "-26.359" "-22.029" "-41.901" "-50.671" "-60.591"
"dVm_SPW_LTP12_cluster_of_20" "-16.872" "-13.260" "-34.979" "-40.459" "-30.384" "-22.308" "-12.567" "-16.226" "-17.785" "-15.774" "-17.950" "-18.317" "-25.011" "-50.815" "-43.929" "-21.980" "-22.718" "-18.007" "-16.860" "-22.952" "-19.966" "-23.356" "-24.117" "-21.727" "-16.064" "-25.510" "-17.260" "-28.575" "-16.942" "-36.881" "-35.477" "-20.002" "-18.592" "-22.256" "-19.589" "-17.828" "-17.841" "-28.710" "-36.892" "-47.796"
"dVm_SPW_LTP8_cluster_of_30" "-13.442" "-10.953" "-29.753" "-30.136" "-24.162" "-16.330" "-11.232" "-15.401" "-13.960" "-12.453" "-13.689" "-15.169" "-18.126" "-45.055" "-35.063" "-21.881" "-17.458" "-13.868" "-14.311" "-19.318" "-15.249" "-20.864" "-17.472" "-20.448" "-12.746" "-18.770" "-13.450" "-25.232" "-13.939" "-28.633" "-25.785" "-18.340" "-14.416" "-16.573" "-16.321" "-16.803" "-15.064" "-20.497" "-26.465" "-37.568"
"dVm_SPW_LTP4_cluster_of_60" "-10.350" " -7.967" "-23.767" "-23.005" "-13.664" "-11.501" " -9.707" "-13.801" " -9.862" " -8.578" "-10.857" "-14.382" "-10.688" "-28.852" "-24.887" "-21.076" "-12.234" " -9.388" "-11.684" "-16.117" "-10.740" "-15.820" "-13.550" "-21.758" " -9.562" "-12.292" "-10.324" "-21.856" " -9.594" "-17.120" "-18.293" "-15.686" "-10.663" "-10.529" "-12.734" "-14.098" "-11.111" "-13.987" "-18.898" "-26.705"
"dVm_place240_cluster_of_1" "-61.261" "-60.518" "-62.327" "-67.998" "-66.650" "-63.838" "-59.876" "-61.565" "-63.630" "-62.499" "-60.699" "-64.704" "-64.350" "-66.370" "-67.467" "-60.067" "-64.877" "-62.390" "-63.341" "-64.958" "-64.147" "-56.882" "-65.502" "-63.872" "-59.266" "-65.229" "-61.098" "-60.844" "-62.313" "-65.785" "-66.728" "-64.892" "-58.541" "-66.257" "-62.882" "-63.215" "-55.261" "-66.198" "-66.480" "-69.353"
"dVm_place120_cluster_of_2" "-60.714" "-58.930" "-61.608" "-67.310" "-66.947" "-63.896" "-59.927" "-60.950" "-63.864" "-62.628" "-62.520" "-64.090" "-63.899" "-66.197" "-67.235" "-61.217" "-64.589" "-59.452" "-62.601" "-64.283" "-64.450" "-55.305" "-66.231" "-63.495" "-58.900" "-65.389" "-61.799" "-62.409" "-62.505" "-65.241" "-66.543" "-64.072" "-62.185" "-65.706" "-61.798" "-64.087" "-52.377" "-65.501" "-66.418" "-69.465"
"dVm_place48_cluster_of_5" "-60.690" "-56.623" "-64.687" "-67.078" "-65.485" "-62.659" "-55.919" "-59.908" "-61.028" "-59.546" "-60.501" "-61.579" "-64.707" "-66.526" "-66.987" "-60.518" "-63.320" "-58.624" "-61.059" "-63.082" "-63.540" "-54.094" "-64.027" "-61.482" "-54.990" "-63.563" "-59.535" "-61.009" "-60.467" "-64.859" "-65.889" "-64.292" "-61.543" "-62.987" "-62.394" "-61.172" "-51.359" "-64.745" "-66.127" "-69.067"
"dVm_place24_cluster_of_10" "-50.745" "-48.657" "-61.949" "-62.762" "-61.528" "-56.954" "-41.512" "-47.353" "-53.346" "-50.715" "-51.252" "-53.323" "-60.735" "-65.581" "-65.000" "-56.354" "-59.170" "-51.451" "-51.273" "-53.894" "-59.261" "-49.131" "-56.353" "-55.056" "-42.789" "-58.344" "-48.493" "-56.659" "-54.665" "-62.152" "-62.595" "-56.327" "-52.848" "-55.121" "-51.186" "-45.834" "-47.813" "-62.474" "-62.483" "-66.260"
"dVm_place12_cluster_of_20" "-35.246" "-27.963" "-54.453" "-55.365" "-53.611" "-42.413" "-26.661" "-30.550" "-40.082" "-31.132" "-35.631" "-36.508" "-52.099" "-63.094" "-61.397" "-46.372" "-49.834" "-33.437" "-36.580" "-39.126" "-49.050" "-43.858" "-43.933" "-41.065" "-28.651" "-43.115" "-33.595" "-58.332" "-44.029" "-54.640" "-54.192" "-40.995" "-36.971" "-36.256" "-35.776" "-28.653" "-49.087" "-50.691" "-53.691" "-59.315"
"dVm_place8_cluster_of_30" "-24.851" "-22.415" "-47.971" "-43.941" "-45.756" "-32.463" "-20.155" "-25.669" "-30.130" "-23.924" "-23.285" "-25.602" "-40.942" "-60.820" "-57.524" "-43.667" "-39.061" "-26.150" "-25.789" "-28.890" "-39.079" "-47.464" "-29.980" "-35.189" "-21.205" "-33.266" "-21.203" "-52.776" "-33.133" "-47.044" "-44.794" "-30.797" "-25.874" "-28.089" "-27.907" "-24.047" "-40.112" "-40.830" "-43.840" "-47.919"
"dVm_place4_cluster_of_60" "-21.103" "-11.777" "-47.588" "-45.440" "-27.986" "-17.709" "-15.460" "-26.739" "-19.385" "-12.423" "-16.704" "-27.839" "-23.804" "-49.909" "-48.272" "-49.824" "-26.725" "-13.526" "-19.163" "-27.658" "-24.359" "-30.078" "-21.807" "-52.493" "-20.635" "-17.236" "-15.224" "-51.338" "-20.870" "-29.082" "-34.405" "-33.220" "-20.703" "-14.445" "-19.683" "-22.487" "-26.273" "-23.460" "-31.618" "-46.468"
"dVm_place_LTP240_cluster_of_1" "-48.856" "-52.042" "-50.216" "-62.655" "-59.465" "-54.764" "-48.094" "-47.593" "-54.937" "-52.984" "-47.830" "-59.393" "-52.926" "-59.642" "-62.391" "-46.627" "-56.651" "-53.538" "-54.177" "-56.711" "-54.406" "-43.552" "-58.443" "-55.842" "-46.225" "-57.243" "-49.852" "-48.935" "-51.101" "-57.937" "-60.457" "-55.022" "-41.522" "-60.283" "-50.149" "-50.865" "-41.244" "-60.052" "-60.263" "-65.799"
"dVm_place_LTP120_cluster_of_2" "-47.863" "-48.592" "-49.656" "-60.455" "-60.113" "-54.675" "-48.283" "-46.215" "-54.955" "-52.694" "-52.559" "-57.657" "-51.032" "-58.999" "-61.591" "-49.245" "-55.875" "-46.024" "-51.802" "-54.477" "-55.447" "-41.704" "-60.727" "-54.362" "-45.960" "-57.330" "-51.378" "-52.190" "-51.673" "-56.245" "-59.845" "-52.176" "-50.358" "-58.426" "-46.643" "-53.535" "-37.037" "-57.502" "-59.747" "-65.870"
"dVm_place_LTP48_cluster_of_5" "-47.385" "-43.870" "-56.156" "-58.772" "-55.315" "-50.733" "-40.728" "-45.347" "-47.412" "-45.689" "-47.559" "-50.480" "-53.087" "-59.929" "-60.711" "-48.315" "-51.397" "-45.201" "-47.591" "-50.896" "-51.950" "-40.300" "-53.616" "-48.243" "-39.673" "-51.896" "-45.816" "-48.324" "-47.062" "-55.290" "-57.825" "-53.242" "-48.067" "-51.044" "-49.737" "-46.560" "-37.076" "-54.459" "-58.421" "-64.186"
"dVm_place_LTP24_cluster_of_10" "-34.165" "-35.629" "-50.156" "-45.949" "-46.261" "-40.358" "-23.790" "-27.718" "-37.803" "-35.995" "-33.733" "-35.144" "-45.945" "-57.581" "-54.378" "-40.858" "-43.313" "-36.684" "-31.420" "-34.446" "-42.551" "-35.542" "-37.290" "-39.326" "-26.672" "-43.971" "-30.673" "-41.277" "-39.395" "-47.463" "-47.693" "-35.428" "-36.847" "-39.311" "-32.748" "-26.930" "-33.247" "-47.763" "-47.719" "-53.832"
"dVm_place_LTP12_cluster_of_20" "-21.768" "-18.296" "-38.612" "-33.224" "-36.882" "-24.231" "-15.021" "-16.057" "-29.072" "-19.478" "-22.130" "-19.388" "-39.594" "-50.314" "-44.973" "-27.182" "-36.286" "-21.120" "-21.149" "-21.225" "-31.798" "-28.285" "-26.680" "-26.177" "-19.855" "-27.846" "-21.455" "-42.150" "-32.201" "-34.604" "-34.948" "-20.205" "-24.997" "-21.828" "-21.679" "-16.158" "-33.923" "-30.119" "-33.643" "-36.426"
"dVm_place_LTP8_cluster_of_30" "-15.088" "-14.829" "-28.796" "-22.047" "-28.424" "-18.399" "-12.147" "-14.464" "-20.195" "-15.085" "-13.120" "-14.045" "-26.416" "-43.582" "-35.379" "-25.210" "-25.065" "-16.729" "-14.491" "-15.778" "-22.933" "-30.169" "-15.503" "-21.943" "-14.203" "-21.298" "-12.694" "-32.428" "-22.236" "-29.245" "-23.285" "-15.762" "-16.804" "-16.811" "-15.937" "-13.811" "-24.701" "-23.827" "-22.355" "-23.775"
"dVm_place_LTP4_cluster_of_60" "-13.131" " -7.830" "-25.162" "-25.589" "-17.848" "-10.245" " -9.809" "-16.318" "-12.541" " -8.038" " -9.800" "-15.750" "-14.456" "-26.232" "-25.595" "-31.126" "-17.471" " -8.518" "-11.303" "-16.503" "-15.607" "-16.202" "-11.778" "-33.746" "-12.847" "-10.208" " -9.527" "-33.435" "-13.275" "-14.939" "-17.298" "-17.745" "-12.595" " -8.671" "-12.103" "-14.004" "-17.053" "-12.590" "-16.019" "-25.290"
