# Supplementary material for: Impact of functional synapse clusters on neuronal response selectivity
Source: Nat Commun. 2020 Mar 16;11:1413. doi: 10.1038/s41467-020-15147-6 (PMC7075899; doi:10.1038/s41467-020-15147-6)
Supplement: Supplementary file 4 — Source Data [file 41467_2020_15147_MOESM4_ESM.zip › Data/Fig4e_data.txt]

"rep 1" "rep 2" "rep 3" "rep 4" "rep 5" "rep 6" "rep 7" "rep 8" "rep 9" "rep 10"
"240_cluster_of_1" "6.4159" "6.3305" "6.7765" "6.7811" "7.0348" "7.2603" "6.6553" "7.0629" "6.9977" "7.1399"
"120_cluster_of_2" "6.4304" "6.4237" "6.7539" "6.7632" "7.0696" "7.2064" "6.6905" "7.0740" "7.2269" "7.1734"
"48_cluster_of_5" "6.3771" "6.4495" "6.7996" "6.8518" "6.9611" "7.4137" "6.7535" "7.0548" "7.0976" "7.1178"
"24_cluster_of_10" "6.5303" "6.4688" "6.7999" "6.7002" "6.8776" "7.2471" "6.5323" "7.3147" "7.2535" "7.1092"
"12_cluster_of_20" "6.8304" "6.4936" "6.9702" "6.2238" "6.8996" "7.2465" "6.2960" "7.3056" "7.5581" "7.3888"
"8_cluster_of_30" "6.8325" "6.6540" "6.8260" "6.0447" "7.0997" "7.2808" "6.4067" "7.2794" "7.2455" "7.2227"
"4_cluster_of_60" "6.5582" "6.5374" "6.5723" "6.2283" "6.6742" "7.4793" "6.4264" "7.6747" "6.5071" "6.9952"
"LTP_240_cluster_of_1" "7.8663" "7.6970" "8.1079" "8.1007" "8.4672" "8.2114" "8.0779" "8.3010" "8.3293" "8.1461"
"LTP_120_cluster_of_2" "7.9445" "7.7855" "8.0375" "7.9897" "8.4483" "8.1024" "8.2159" "8.2981" "8.4758" "8.2912"
"LTP_48_cluster_of_5" "7.8219" "7.6967" "8.2346" "8.1691" "8.3669" "8.3756" "8.1647" "8.2628" "8.4292" "8.1576"
"LTP_24_cluster_of_10" "8.0955" "7.9144" "8.0754" "7.8201" "8.2801" "8.2066" "7.6949" "8.7651" "8.6122" "8.3943"
"LTP_12_cluster_of_20" "8.2578" "7.8982" "7.8825" "6.7584" "8.0693" "8.1022" "6.9664" "8.6309" "8.6461" "8.7117"
"LTP_8_cluster_of_30" "8.1444" "7.9235" "7.3892" "6.5283" "8.0413" "8.1410" "6.9683" "8.3055" "8.2074" "8.2034"
"LTP_4_cluster_of_60" "7.5300" "7.1400" "6.8411" "6.8383" "7.0719" "7.9766" "6.7813" "8.4571" "6.6981" "7.4968"
