# Supplementary material for: Impact of functional synapse clusters on neuronal response selectivity
Source: Nat Commun. 2020 Mar 16;11:1413. doi: 10.1038/s41467-020-15147-6 (PMC7075899; doi:10.1038/s41467-020-15147-6)
Supplement: Supplementary file 4 — Source Data [file 41467_2020_15147_MOESM4_ESM.zip › Data/Fig4h_data.txt]

"V1" "V2" "V3" "V4" "V5" "V6" "V7" "V8" "V9" "V10" "V11" "V12" "V13" "V14" "V15" "V16" "V17" "V18" "V19" "V20" "V21" "V22" "V23" "V24" "V25" "V26" "V27" "V28" "V29" "V30" "V31" "V32" "V33" "V34" "V35" "V36" "V37" "V38" "V39" "V40"
"iN_place120_cluster_of_2" " 0.136" "-0.327" "-0.019" "-0.003" "-0.189" " 0.032" " 0.072" "-0.065" "-0.156" " 0.065" "-0.034" " 0.027" " 0.014" "-0.182" "-0.098" " 0.269" " 0.061" "-0.256" "-0.004" " 0.011" " 0.085" " 0.037" " 0.029" "-0.012" " 0.140" "-0.093" " 0.081" "-0.033" "-0.020" " 0.013" "-0.024" "-0.111" " 0.269" "-0.071" "-0.128" "-0.260" " 0.040" "-0.079" "-0.036" "-0.063"
"iN_place48_cluster_of_5" "-0.381" "-0.483" " 0.208" "-0.013" "-0.294" "-0.121" "-0.459" "-0.308" "-0.296" "-0.137" "-0.422" "-0.283" " 0.095" "-0.057" "-0.150" " 0.178" "-0.134" "-0.380" "-0.035" "-0.079" " 0.061" "-0.087" "-0.183" "-0.053" "-0.372" "-0.393" "-0.190" "-0.127" "-0.348" "-0.110" "-0.039" "-0.197" "-0.032" "-0.686" "-0.187" "-0.593" "-0.011" "-0.216" "-0.166" "-0.132"
"iN_place24_cluster_of_10" "-0.833" "-0.977" "-0.092" "-0.738" "-0.464" "-0.613" "-1.343" "-1.343" "-0.895" "-0.988" "-1.312" "-1.002" "-0.472" "-0.153" "-0.622" "-0.399" "-0.557" "-0.761" "-1.410" "-1.567" "-0.171" "-0.260" "-1.095" "-1.394" "-0.695" "-0.492" "-1.714" "-0.813" "-0.901" "-0.299" "-0.519" "-1.021" "-0.774" "-0.775" "-1.353" "-1.483" "-0.236" "-0.462" "-0.796" "-0.526"
"iN_place12_cluster_of_20" "-1.174" "-1.947" "-0.743" "-1.038" "-1.014" "-1.861" "-1.583" "-2.226" "-1.444" "-1.806" "-1.979" "-2.139" "-1.077" "-0.381" "-0.695" "-1.484" "-1.346" "-1.615" "-1.526" "-1.826" "-1.011" "-1.988" "-1.814" "-2.054" "-0.890" "-1.984" "-1.785" "-0.605" "-1.005" "-1.368" "-1.325" "-1.969" "-0.965" "-1.924" "-2.522" "-2.466" "-0.859" "-1.679" "-1.614" "-1.098"
"iN_place8_cluster_of_30" "-0.916" "-1.780" "-1.575" "-1.840" "-1.602" "-1.920" "-1.646" "-2.316" "-1.416" "-1.980" "-1.829" "-1.854" "-1.288" "-0.707" "-1.259" "-1.513" "-1.181" "-1.757" "-2.120" "-1.910" "-1.015" "-1.333" "-2.587" "-2.506" "-0.468" "-2.027" "-1.508" "-1.416" "-1.232" "-1.888" "-1.532" "-2.498" "-0.877" "-2.074" "-2.166" "-2.160" "-1.025" "-2.039" "-2.086" "-1.762"
"iN_place4_cluster_of_60" "-1.363" "-1.294" "-1.380" "-1.208" "-2.127" "-1.802" "-1.557" "-0.816" "-1.647" "-1.194" "-0.933" "-1.094" "-1.351" "-1.723" "-1.585" "-0.073" "-1.649" "-1.620" "-1.763" "-0.806" "-2.052" "-1.954" "-1.617" "-0.290" "-1.146" "-2.304" "-1.130" "-0.587" "-1.696" "-2.331" "-1.821" "-0.987" "-1.113" "-1.997" "-1.465" "-0.818" "-1.317" "-2.098" "-1.789" "-1.210"
"iN_place_LTP120_cluster_of_2" "-1.547" "-2.439" "-2.341" "-1.274" "-1.657" "-1.807" "-2.562" "-2.865" "-2.432" "-2.286" "-2.065" "-1.854" "-2.195" "-1.940" "-1.398" "-1.996" "-1.878" "-3.460" "-2.514" "-2.224" "-1.787" "-2.351" "-1.407" "-1.866" "-1.690" "-1.562" "-1.916" "-2.329" "-2.274" "-1.461" "-1.564" "-2.517" "-1.569" "-1.768" "-2.940" "-2.967" "-2.366" "-1.830" "-1.460" "-1.315"
"iN_place_LTP48_cluster_of_5" "-3.072" "-2.496" "-1.452" "-1.478" "-2.490" "-2.535" "-3.053" "-3.010" "-2.659" "-2.444" "-2.966" "-2.894" "-1.915" "-1.497" "-1.716" "-2.393" "-2.885" "-2.934" "-2.677" "-2.801" "-2.149" "-2.639" "-2.394" "-2.295" "-2.733" "-2.776" "-2.569" "-2.806" "-2.827" "-2.034" "-1.858" "-2.741" "-2.286" "-3.591" "-2.831" "-3.413" "-2.429" "-2.639" "-2.226" "-1.957"
"iN_place_LTP24_cluster_of_10" "-2.820" "-2.673" "-2.602" "-4.286" "-2.905" "-3.394" "-3.212" "-3.856" "-2.907" "-2.881" "-4.232" "-4.108" "-3.002" "-2.092" "-4.191" "-3.760" "-3.256" "-2.593" "-4.599" "-5.570" "-2.479" "-2.978" "-4.526" "-5.924" "-2.483" "-2.588" "-4.776" "-4.972" "-3.006" "-2.852" "-3.648" "-4.125" "-2.828" "-3.034" "-4.516" "-3.945" "-2.586" "-3.349" "-4.271" "-4.102"
"iN_place_LTP12_cluster_of_20" "-2.272" "-3.264" "-3.821" "-4.088" "-2.850" "-3.914" "-2.690" "-3.986" "-2.731" "-3.276" "-3.648" "-4.408" "-2.801" "-3.780" "-4.266" "-5.217" "-3.229" "-2.993" "-3.177" "-4.369" "-2.509" "-5.686" "-3.986" "-5.438" "-1.853" "-4.235" "-3.184" "-4.517" "-2.182" "-4.893" "-4.140" "-4.307" "-2.162" "-3.388" "-4.938" "-4.365" "-2.685" "-4.085" "-4.847" "-5.303"
"iN_place_LTP8_cluster_of_30" "-1.621" "-2.727" "-5.165" "-4.366" "-3.348" "-3.331" "-2.649" "-3.718" "-2.172" "-3.160" "-2.984" "-3.032" "-2.452" "-4.551" "-5.861" "-4.513" "-2.217" "-2.754" "-3.613" "-3.576" "-2.055" "-4.243" "-4.457" "-5.291" "-1.041" "-3.534" "-2.510" "-5.702" "-2.135" "-4.399" "-4.356" "-4.251" "-1.574" "-3.316" "-3.878" "-3.591" "-2.399" "-4.000" "-4.959" "-4.701"
"iN_place_LTP4_cluster_of_60" "-2.133" "-1.785" "-4.433" "-2.878" "-3.070" "-2.558" "-2.264" "-1.805" "-2.450" "-1.726" "-1.432" "-1.994" "-1.894" "-5.147" "-4.295" "-1.775" "-2.471" "-2.183" "-2.695" "-1.758" "-2.891" "-3.589" "-2.357" "-2.076" "-1.761" "-3.114" "-1.688" "-2.975" "-2.494" "-3.687" "-3.343" "-2.057" "-1.801" "-2.577" "-2.368" "-1.559" "-2.144" "-3.053" "-3.296" "-3.063"
"iN_SPW120_cluster_of_2" " 0.269" " 0.580" " 0.479" "-0.066" " 0.156" " 0.431" " 0.718" "-0.230" " 0.332" " 0.446" " 0.578" "-0.300" " 0.283" " 0.227" " 0.255" "-0.126" " 0.148" " 0.469" " 0.416" "-0.021" " 0.494" " 0.656" " 0.475" "-0.135" " 0.333" " 0.428" " 0.620" "-0.112" " 0.367" " 0.254" " 0.196" "-0.126" " 0.504" " 0.342" " 0.312" " 0.061" " 0.251" " 0.205" " 0.289" "-0.015"
"iN_SPW48_cluster_of_5" " 0.250" " 0.405" " 0.677" "-0.433" " 0.127" " 0.304" " 0.966" "-1.002" " 0.208" " 0.470" " 0.822" "-1.018" " 0.393" " 0.213" " 0.436" "-1.011" " 0.229" " 0.270" " 0.765" "-0.687" " 0.520" " 0.589" " 0.568" "-1.000" " 0.427" " 0.199" " 0.815" "-0.831" " 0.284" " 0.200" " 0.232" "-0.865" " 0.510" " 0.267" " 0.626" "-1.048" " 0.355" " 0.124" " 0.433" "-0.353"
"iN_SPW24_cluster_of_10" " 0.500" " 0.052" " 0.189" "-0.122" " 0.258" "-0.168" " 0.323" "-0.009" " 0.648" "-0.092" " 0.202" "-0.166" " 0.500" " 0.000" " 0.132" " 0.060" " 0.384" "-0.332" " 0.098" "-0.017" " 0.583" "-0.053" "-0.049" "-0.073" " 0.875" "-0.389" " 0.089" " 0.014" " 0.782" "-0.062" "-0.056" "-0.259" " 0.996" "-0.294" "-0.127" "-0.111" " 1.079" "-0.170" " 0.079" " 0.025"
"iN_SPW12_cluster_of_20" "-0.251" " 0.679" " 0.198" "-1.079" "-0.225" " 0.024" " 0.705" "-1.651" "-0.210" " 0.367" " 0.296" "-1.880" "-0.162" " 0.176" " 0.103" "-1.644" "-0.395" " 0.110" " 0.182" "-1.826" "-0.149" " 0.587" "-0.056" "-1.890" " 0.072" " 0.060" " 0.115" "-1.463" "-0.032" " 0.000" "-0.179" "-2.020" " 0.292" "-0.315" "-0.203" "-2.029" " 0.422" "-0.133" " 0.043" "-0.774"
"iN_SPW8_cluster_of_30" "-0.266" " 0.038" "-0.159" "-0.434" "-0.641" "-0.984" " 0.539" " 0.059" "-0.205" "-0.281" "-0.035" "-0.107" "-0.541" "-0.216" "-0.229" " 0.016" "-0.795" "-0.651" "-0.101" "-0.310" "-0.408" "-0.200" "-0.461" "-0.140" " 0.194" "-0.987" "-0.074" " 0.071" "-0.073" "-0.828" "-0.750" "-0.472" " 0.181" "-1.283" "-0.609" "-0.319" " 0.390" "-1.334" "-0.425" "-0.234"
"iN_SPW4_cluster_of_60" " 0.395" " 0.694" "-0.546" "-1.408" "-0.379" "-0.618" " 0.695" "-0.252" " 0.714" " 0.431" " 0.149" "-0.318" " 0.123" "-0.635" "-0.892" "-0.616" "-0.053" " 0.119" " 0.033" "-0.711" " 0.336" " 0.056" "-0.614" "-0.675" " 0.975" "-0.605" " 0.134" "-0.644" " 0.718" "-1.232" "-1.300" "-0.816" " 0.853" "-0.709" "-0.450" "-0.673" " 1.178" "-1.162" "-1.143" "-1.199"
"iN_SPW_LTP120_cluster_of_2" "-2.503" "-1.031" "-1.183" "-1.154" "-1.755" "-1.193" "-0.714" "-2.260" "-2.254" "-1.341" "-0.880" "-2.212" "-2.516" "-1.009" "-1.065" "-2.194" "-2.113" "-1.668" "-1.278" "-1.897" "-1.796" "-1.271" "-1.120" "-2.176" "-2.261" "-1.210" "-0.981" "-2.129" "-2.201" "-1.023" "-1.003" "-2.348" "-1.827" "-1.300" "-1.393" "-1.877" "-2.104" "-1.501" "-1.178" "-0.858"
"iN_SPW_LTP48_cluster_of_5" "-2.393" "-1.202" "-0.627" "-2.526" "-1.983" "-1.513" "-0.169" "-3.883" "-2.396" "-1.409" "-0.548" "-3.970" "-2.006" "-1.110" "-0.747" "-4.003" "-2.120" "-1.721" "-0.672" "-3.935" "-1.740" "-1.515" "-0.903" "-4.022" "-2.248" "-1.559" "-0.580" "-3.955" "-2.226" "-1.111" "-0.946" "-3.679" "-1.905" "-1.712" "-0.958" "-3.899" "-2.128" "-1.723" "-0.645" "-2.096"
"iN_SPW_LTP24_cluster_of_10" "-1.045" "-1.512" "-1.931" "-1.865" "-1.546" "-2.749" "-1.017" "-1.583" "-0.946" "-2.132" "-1.803" "-1.893" "-1.206" "-1.794" "-1.681" "-1.791" "-1.451" "-2.482" "-1.938" "-2.046" "-1.076" "-2.431" "-2.479" "-1.997" "-0.420" "-2.870" "-2.096" "-1.881" "-0.767" "-2.398" "-2.088" "-2.033" "-0.678" "-3.138" "-2.530" "-2.047" "-0.278" "-3.068" "-1.907" "-0.948"
"iN_SPW_LTP12_cluster_of_20" "-2.039" "-0.109" "-1.945" "-4.975" "-2.996" "-1.695" "-0.137" "-3.614" "-2.048" "-0.581" "-1.159" "-4.101" "-2.650" "-1.538" "-1.955" "-4.678" "-2.998" "-0.947" "-1.132" "-5.035" "-2.411" "-1.034" "-1.827" "-4.934" "-1.569" "-1.857" "-1.102" "-5.076" "-1.882" "-2.210" "-2.312" "-4.627" "-1.754" "-1.843" "-1.742" "-4.257" "-1.486" "-2.249" "-2.179" "-4.261"
"iN_SPW_LTP8_cluster_of_30" "-1.289" "-0.995" "-2.471" "-2.415" "-2.921" "-2.698" "-0.241" "-0.856" "-1.239" "-1.377" "-1.029" "-0.912" "-2.029" "-3.175" "-2.909" "-1.352" "-2.229" "-1.941" "-1.215" "-1.517" "-1.601" "-2.453" "-2.088" "-1.378" "-0.722" "-3.009" "-1.025" "-1.581" "-1.106" "-3.975" "-3.038" "-1.597" "-1.000" "-2.986" "-1.840" "-1.197" "-0.820" "-3.621" "-2.919" "-2.441"
"iN_SPW_LTP4_cluster_of_60" "-0.092" " 0.214" "-2.531" "-2.685" "-1.199" "-1.323" " 0.124" "-0.887" " 0.253" "-0.033" "-0.441" "-0.891" "-0.348" "-3.547" "-3.160" "-2.016" "-0.641" "-0.359" "-0.663" "-1.490" "-0.184" "-1.140" "-1.419" "-2.055" " 0.556" "-1.320" "-0.377" "-2.032" " 0.286" "-2.603" "-2.479" "-1.515" " 0.284" "-1.257" "-1.266" "-1.456" " 0.622" "-2.022" "-2.544" "-3.059"
"ampl_place120_cluster_of_2" " 0.194" " 0.194" " 0.194" " 0.194" " 0.025" " 0.025" " 0.025" " 0.025" " 0.005" " 0.005" " 0.005" " 0.005" " 0.008" " 0.008" " 0.008" " 0.008" " 0.283" " 0.283" " 0.283" " 0.283" " 0.226" " 0.226" " 0.226" " 0.226" " 0.176" " 0.176" " 0.176" " 0.176" " 0.052" " 0.052" " 0.052" " 0.052" " 0.026" " 0.026" " 0.026" " 0.026" " 0.184" " 0.184" " 0.184" " 0.184"
"ampl_place48_cluster_of_5" "-0.204" "-0.204" "-0.204" "-0.204" " 0.066" " 0.066" " 0.066" " 0.066" " 0.355" " 0.355" " 0.355" " 0.355" " 0.173" " 0.173" " 0.173" " 0.173" " 0.304" " 0.304" " 0.304" " 0.304" " 0.380" " 0.380" " 0.380" " 0.380" " 0.269" " 0.269" " 0.269" " 0.269" " 0.470" " 0.470" " 0.470" " 0.470" " 0.354" " 0.354" " 0.354" " 0.354" " 0.243" " 0.243" " 0.243" " 0.243"
"ampl_place24_cluster_of_10" " 0.391" " 0.391" " 0.391" " 0.391" " 0.615" " 0.615" " 0.615" " 0.615" " 1.264" " 1.264" " 1.264" " 1.264" " 0.267" " 0.267" " 0.267" " 0.267" " 0.561" " 0.561" " 0.561" " 0.561" " 0.465" " 0.465" " 0.465" " 0.465" " 0.704" " 0.704" " 0.704" " 0.704" " 1.421" " 1.421" " 1.421" " 1.421" " 1.316" " 1.316" " 1.316" " 1.316" " 0.910" " 0.910" " 0.910" " 0.910"
"ampl_place12_cluster_of_20" " 1.760" " 1.760" " 1.760" " 1.760" " 1.101" " 1.101" " 1.101" " 1.101" " 2.230" " 2.230" " 2.230" " 2.230" "-0.308" "-0.308" "-0.308" "-0.308" " 1.170" " 1.170" " 1.170" " 1.170" " 0.722" " 0.722" " 0.722" " 0.722" " 1.265" " 1.265" " 1.265" " 1.265" " 2.216" " 2.216" " 2.216" " 2.216" " 2.668" " 2.668" " 2.668" " 2.668" " 1.372" " 1.372" " 1.372" " 1.372"
"ampl_place8_cluster_of_30" " 2.317" " 2.317" " 2.317" " 2.317" " 1.406" " 1.406" " 1.406" " 1.406" " 2.079" " 2.079" " 2.079" " 2.079" "-0.368" "-0.368" "-0.368" "-0.368" " 1.838" " 1.838" " 1.838" " 1.838" " 0.479" " 0.479" " 0.479" " 0.479" " 1.644" " 1.644" " 1.644" " 1.644" " 2.527" " 2.527" " 2.527" " 2.527" " 2.104" " 2.104" " 2.104" " 2.104" " 1.398" " 1.398" " 1.398" " 1.398"
"ampl_place4_cluster_of_60" " 1.374" " 1.374" " 1.374" " 1.374" " 1.471" " 1.471" " 1.471" " 1.471" " 1.667" " 1.667" " 1.667" " 1.667" " 0.237" " 0.237" " 0.237" " 0.237" " 0.655" " 0.655" " 0.655" " 0.655" " 1.714" " 1.714" " 1.714" " 1.714" " 1.409" " 1.409" " 1.409" " 1.409" " 3.040" " 3.040" " 3.040" " 3.040" " 0.596" " 0.596" " 0.596" " 0.596" " 1.376" " 1.376" " 1.376" " 1.376"
"ampl_place_LTP120_cluster_of_2" " 3.999" " 3.999" " 3.999" " 3.999" " 4.137" " 4.137" " 4.137" " 4.137" " 4.043" " 4.043" " 4.043" " 4.043" " 4.118" " 4.118" " 4.118" " 4.118" " 4.205" " 4.205" " 4.205" " 4.205" " 3.845" " 3.845" " 3.845" " 3.845" " 4.366" " 4.366" " 4.366" " 4.366" " 4.150" " 4.150" " 4.150" " 4.150" " 4.147" " 4.147" " 4.147" " 4.147" " 4.020" " 4.020" " 4.020" " 4.020"
"ampl_place_LTP48_cluster_of_5" " 3.929" " 3.929" " 3.929" " 3.929" " 4.351" " 4.351" " 4.351" " 4.351" " 4.509" " 4.509" " 4.509" " 4.509" " 4.421" " 4.421" " 4.421" " 4.421" " 4.242" " 4.242" " 4.242" " 4.242" " 4.233" " 4.233" " 4.233" " 4.233" " 4.510" " 4.510" " 4.510" " 4.510" " 4.553" " 4.553" " 4.553" " 4.553" " 4.477" " 4.477" " 4.477" " 4.477" " 4.132" " 4.132" " 4.132" " 4.132"
"ampl_place_LTP24_cluster_of_10" " 4.570" " 4.570" " 4.570" " 4.570" " 4.950" " 4.950" " 4.950" " 4.950" " 5.132" " 5.132" " 5.132" " 5.132" " 4.352" " 4.352" " 4.352" " 4.352" " 4.471" " 4.471" " 4.471" " 4.471" " 4.290" " 4.290" " 4.290" " 4.290" " 4.534" " 4.534" " 4.534" " 4.534" " 5.511" " 5.511" " 5.511" " 5.511" " 5.084" " 5.084" " 5.084" " 5.084" " 4.786" " 4.786" " 4.786" " 4.786"
"ampl_place_LTP12_cluster_of_20" " 5.096" " 5.096" " 5.096" " 5.096" " 4.925" " 4.925" " 4.925" " 4.925" " 5.150" " 5.150" " 5.150" " 5.150" " 2.272" " 2.272" " 2.272" " 2.272" " 4.124" " 4.124" " 4.124" " 4.124" " 4.148" " 4.148" " 4.148" " 4.148" " 3.471" " 3.471" " 3.471" " 3.471" " 5.542" " 5.542" " 5.542" " 5.542" " 5.528" " 5.528" " 5.528" " 5.528" " 5.192" " 5.192" " 5.192" " 5.192"
"ampl_place_LTP8_cluster_of_30" " 5.184" " 5.184" " 5.184" " 5.184" " 4.563" " 4.563" " 4.563" " 4.563" " 4.184" " 4.184" " 4.184" " 4.184" " 2.008" " 2.008" " 2.008" " 2.008" " 4.244" " 4.244" " 4.244" " 4.244" " 3.448" " 3.448" " 3.448" " 3.448" " 3.307" " 3.307" " 3.307" " 3.307" " 4.956" " 4.956" " 4.956" " 4.956" " 4.558" " 4.558" " 4.558" " 4.558" " 4.716" " 4.716" " 4.716" " 4.716"
"ampl_place_LTP4_cluster_of_60" " 3.965" " 3.965" " 3.965" " 3.965" " 2.543" " 2.543" " 2.543" " 2.543" " 2.508" " 2.508" " 2.508" " 2.508" " 2.781" " 2.781" " 2.781" " 2.781" " 1.565" " 1.565" " 1.565" " 1.565" " 3.720" " 3.720" " 3.720" " 3.720" " 2.452" " 2.452" " 2.452" " 2.452" " 5.292" " 5.292" " 5.292" " 5.292" " 1.240" " 1.240" " 1.240" " 1.240" " 3.095" " 3.095" " 3.095" " 3.095"
"ampl_SPW120_cluster_of_2" " 0.015" " 0.015" " 0.015" " 0.015" " 0.111" " 0.111" " 0.111" " 0.111" "-0.026" "-0.026" "-0.026" "-0.026" " 0.038" " 0.038" " 0.038" " 0.038" " 0.052" " 0.052" " 0.052" " 0.052" "-0.087" "-0.087" "-0.087" "-0.087" " 0.026" " 0.026" " 0.026" " 0.026" " 0.059" " 0.059" " 0.059" " 0.059" " 0.294" " 0.294" " 0.294" " 0.294" " 0.050" " 0.050" " 0.050" " 0.050"
"ampl_SPW48_cluster_of_5" "-0.028" "-0.028" "-0.028" "-0.028" " 0.109" " 0.109" " 0.109" " 0.109" " 0.020" " 0.020" " 0.020" " 0.020" " 0.100" " 0.100" " 0.100" " 0.100" "-0.067" "-0.067" "-0.067" "-0.067" " 0.162" " 0.162" " 0.162" " 0.162" " 0.172" " 0.172" " 0.172" " 0.172" "-0.075" "-0.075" "-0.075" "-0.075" " 0.121" " 0.121" " 0.121" " 0.121" "-0.015" "-0.015" "-0.015" "-0.015"
"ampl_SPW24_cluster_of_10" " 0.093" " 0.093" " 0.093" " 0.093" " 0.127" " 0.127" " 0.127" " 0.127" " 0.002" " 0.002" " 0.002" " 0.002" " 0.006" " 0.006" " 0.006" " 0.006" "-0.236" "-0.236" "-0.236" "-0.236" "-0.065" "-0.065" "-0.065" "-0.065" "-0.146" "-0.146" "-0.146" "-0.146" " 0.250" " 0.250" " 0.250" " 0.250" " 0.188" " 0.188" " 0.188" " 0.188" " 0.013" " 0.013" " 0.013" " 0.013"
"ampl_SPW12_cluster_of_20" " 0.367" " 0.367" " 0.367" " 0.367" " 0.117" " 0.117" " 0.117" " 0.117" " 0.126" " 0.126" " 0.126" " 0.126" "-0.564" "-0.564" "-0.564" "-0.564" "-0.280" "-0.280" "-0.280" "-0.280" "-0.033" "-0.033" "-0.033" "-0.033" "-0.463" "-0.463" "-0.463" "-0.463" " 0.246" " 0.246" " 0.246" " 0.246" " 0.619" " 0.619" " 0.619" " 0.619" " 0.349" " 0.349" " 0.349" " 0.349"
"ampl_SPW8_cluster_of_30" " 0.358" " 0.358" " 0.358" " 0.358" " 0.241" " 0.241" " 0.241" " 0.241" "-0.098" "-0.098" "-0.098" "-0.098" "-0.855" "-0.855" "-0.855" "-0.855" "-0.018" "-0.018" "-0.018" "-0.018" "-0.031" "-0.031" "-0.031" "-0.031" "-0.365" "-0.365" "-0.365" "-0.365" " 0.138" " 0.138" " 0.138" " 0.138" " 0.261" " 0.261" " 0.261" " 0.261" " 0.154" " 0.154" " 0.154" " 0.154"
"ampl_SPW4_cluster_of_60" " 0.187" " 0.187" " 0.187" " 0.187" " 0.002" " 0.002" " 0.002" " 0.002" "-0.434" "-0.434" "-0.434" "-0.434" "-0.592" "-0.592" "-0.592" "-0.592" "-0.598" "-0.598" "-0.598" "-0.598" " 0.105" " 0.105" " 0.105" " 0.105" "-0.375" "-0.375" "-0.375" "-0.375" " 0.603" " 0.603" " 0.603" " 0.603" "-0.606" "-0.606" "-0.606" "-0.606" "-0.172" "-0.172" "-0.172" "-0.172"
"ampl_SPW_LTP120_cluster_of_2" " 1.549" " 1.549" " 1.549" " 1.549" " 1.343" " 1.343" " 1.343" " 1.343" " 1.206" " 1.206" " 1.206" " 1.206" " 1.096" " 1.096" " 1.096" " 1.096" " 1.320" " 1.320" " 1.320" " 1.320" " 0.647" " 0.647" " 0.647" " 0.647" " 1.392" " 1.392" " 1.392" " 1.392" " 1.113" " 1.113" " 1.113" " 1.113" " 1.339" " 1.339" " 1.339" " 1.339" " 1.049" " 1.049" " 1.049" " 1.049"
"ampl_SPW_LTP48_cluster_of_5" " 1.334" " 1.334" " 1.334" " 1.334" " 1.219" " 1.219" " 1.219" " 1.219" " 1.404" " 1.404" " 1.404" " 1.404" " 1.298" " 1.298" " 1.298" " 1.298" " 1.262" " 1.262" " 1.262" " 1.262" " 0.934" " 0.934" " 0.934" " 0.934" " 1.446" " 1.446" " 1.446" " 1.446" " 0.977" " 0.977" " 0.977" " 0.977" " 1.302" " 1.302" " 1.302" " 1.302" " 0.832" " 0.832" " 0.832" " 0.832"
"ampl_SPW_LTP24_cluster_of_10" " 1.635" " 1.635" " 1.635" " 1.635" " 1.428" " 1.428" " 1.428" " 1.428" " 1.180" " 1.180" " 1.180" " 1.180" " 1.032" " 1.032" " 1.032" " 1.032" " 1.087" " 1.087" " 1.087" " 1.087" " 0.766" " 0.766" " 0.766" " 0.766" " 0.895" " 0.895" " 0.895" " 0.895" " 1.528" " 1.528" " 1.528" " 1.528" " 1.443" " 1.443" " 1.443" " 1.443" " 1.174" " 1.174" " 1.174" " 1.174"
"ampl_SPW_LTP12_cluster_of_20" " 1.751" " 1.751" " 1.751" " 1.751" " 1.419" " 1.419" " 1.419" " 1.419" " 0.944" " 0.944" " 0.944" " 0.944" "-0.156" "-0.156" "-0.156" "-0.156" " 0.796" " 0.796" " 0.796" " 0.796" " 0.651" " 0.651" " 0.651" " 0.651" " 0.098" " 0.098" " 0.098" " 0.098" " 1.402" " 1.402" " 1.402" " 1.402" " 1.562" " 1.562" " 1.562" " 1.562" " 1.593" " 1.593" " 1.593" " 1.593"
"ampl_SPW_LTP8_cluster_of_30" " 1.688" " 1.688" " 1.688" " 1.688" " 1.415" " 1.415" " 1.415" " 1.415" " 0.418" " 0.418" " 0.418" " 0.418" "-0.464" "-0.464" "-0.464" "-0.464" " 0.886" " 0.886" " 0.886" " 0.886" " 0.779" " 0.779" " 0.779" " 0.779" " 0.137" " 0.137" " 0.137" " 0.137" " 0.961" " 0.961" " 0.961" " 0.961" " 1.179" " 1.179" " 1.179" " 1.179" " 1.015" " 1.015" " 1.015" " 1.015"
"ampl_SPW_LTP4_cluster_of_60" " 1.184" " 1.184" " 1.184" " 1.184" " 0.561" " 0.561" " 0.561" " 0.561" "-0.202" "-0.202" "-0.202" "-0.202" "-0.056" "-0.056" "-0.056" "-0.056" "-0.227" "-0.227" "-0.227" "-0.227" " 0.517" " 0.517" " 0.517" " 0.517" "-0.066" "-0.066" "-0.066" "-0.066" " 1.146" " 1.146" " 1.146" " 1.146" "-0.454" "-0.454" "-0.454" "-0.454" " 0.234" " 0.234" " 0.234" " 0.234"
