# Supplementary material for: Impact of functional synapse clusters on neuronal response selectivity
Source: Nat Commun. 2020 Mar 16;11:1413. doi: 10.1038/s41467-020-15147-6 (PMC7075899; doi:10.1038/s41467-020-15147-6)
Supplement: Supplementary file 4 — Source Data [file 41467_2020_15147_MOESM4_ESM.zip › Data/Fig3e_data.txt]

"rep 1" "rep 2" "rep 3" "rep 4" "rep 5" "rep 6" "rep 7" "rep 8" "rep 9" "rep 10"
"240_cluster_of_1" "0.023185" "0.007336" "0.021438" "0.009626" "0.023615" "0.014516" "0.013726" "0.022781" "0.018755" "0.027715"
"120_cluster_of_2" "0.039350" "0.011012" "0.019015" "0.009800" "0.069636" "0.024844" "0.024263" "0.024617" "0.019649" "0.035590"
"48_cluster_of_5" "0.019124" "0.013426" "0.022084" "0.016542" "0.070513" "0.056404" "0.036790" "0.041685" "0.040941" "0.037085"
"24_cluster_of_10" "0.092077" "0.087309" "0.163120" "0.092905" "0.096773" "0.085299" "0.109911" "0.204783" "0.228348" "0.138629"
"12_cluster_of_20" "0.475169" "0.205985" "0.495218" "0.008044" "0.246853" "0.122246" "0.248812" "0.498781" "0.941748" "0.306480"
"8_cluster_of_30" "0.739395" "0.305853" "0.408008" "0.025599" "0.549597" "0.145749" "0.337510" "0.627544" "0.617299" "0.296558"
"4_cluster_of_60" "0.392535" "0.415035" "0.205381" "0.045663" "0.299110" "0.493449" "0.232523" "0.894835" "0.082266" "0.376789"
"LTP_240_cluster_of_1" "1.489618" "1.633283" "1.340487" "1.532718" "1.628643" "1.272038" "1.698339" "1.404929" "1.554540" "1.356462"
"LTP_120_cluster_of_2" "1.653182" "1.791117" "1.476018" "1.679017" "1.886191" "1.318097" "1.921074" "1.520183" "1.724093" "1.552997"
"LTP_48_cluster_of_5" "1.787786" "1.969146" "1.818249" "2.042084" "1.926744" "1.732942" "2.188118" "1.734507" "1.983834" "1.662419"
"LTP_24_cluster_of_10" "2.405832" "2.565693" "2.234703" "2.349262" "2.171015" "1.745142" "2.141748" "2.678899" "2.463984" "2.147109"
"LTP_12_cluster_of_20" "2.490162" "2.523781" "2.071760" "0.547057" "1.762873" "1.745225" "1.026084" "2.731815" "2.781258" "2.782134"
"LTP_8_cluster_of_30" "2.237961" "2.165918" "1.047459" "0.418651" "1.645445" "1.351991" "0.693076" "1.843135" "1.931930" "2.215660"
"LTP_4_cluster_of_60" "1.259548" "0.649760" "0.087131" "0.744885" "0.467368" "1.157069" "0.209735" "1.805780" "0.070646" "0.980995"
