# Supplementary material for: Impact of functional synapse clusters on neuronal response selectivity
Source: Nat Commun. 2020 Mar 16;11:1413. doi: 10.1038/s41467-020-15147-6 (PMC7075899; doi:10.1038/s41467-020-15147-6)
Supplement: Supplementary file 4 — Source Data [file 41467_2020_15147_MOESM4_ESM.zip › Data/Fig5d_data.txt]

"trial 1" "trial 2" "trial 3" "trial 4" "trial 5" "trial 6" "trial 7" "trial 8" "trial 9" "trial 10" "trial 11" "trial 12" "trial 13" "trial 14" "trial 15" "trial 16"
"240_cluster_of_1" 0 0 0 0 0 0 0 0 1 0 0 0 1 0 0 0
"120_cluster_of_2" 0 0 0 0 0 0 0 0 1 0 0 0 1 0 0 0
"48_cluster_of_5" 0 1 0 0 0 0 0 0 0 1 0 0 1 0 0 1
"24_cluster_of_10" 0 0 0 0 0 0 0 0 0 3 0 0 1 0 0 0
"12_cluster_of_20" 0 0 0 0 0 0 0 0 1 1 0 0 0 1 0 1
"8_cluster_of_30" 0 0 0 0 0 0 0 0 0 1 0 0 0 0 0 0
"4_cluster_of_60" 0 0 0 0 0 0 0 0 1 0 0 0 0 0 0 0
"hotspot_240_cluster_of_1" 0 1 0 0 0 0 0 0 0 1 1 0 1 1 0 0
"hotspot_120_cluster_of_2" 0 1 0 0 0 1 0 0 1 1 0 0 1 1 0 0
"hotspot_48_cluster_of_5" 0 0 0 0 0 0 1 0 1 2 1 0 1 0 0 0
"hotspot_24_cluster_of_10" 0 0 0 0 0 0 0 0 1 1 0 0 1 1 0 0
"hotspot_12_cluster_of_20" 0 1 1 0 0 2 2 0 2 2 0 0 1 2 1 1
"hotspot_8_cluster_of_30" 1 2 0 2 0 2 1 1 2 3 2 0 2 2 1 1
"hotspot_4_cluster_of_60" 0 0 0 0 0 1 1 0 2 2 1 0 1 1 0 0
"LTP_240_cluster_of_1" 1 2 1 1 0 2 1 1 3 2 1 0 2 2 0 1
"LTP_120_cluster_of_2" 2 2 0 1 0 2 1 1 2 4 1 0 1 2 0 1
"LTP_48_cluster_of_5" 1 2 1 1 1 2 1 2 3 3 2 0 2 2 0 1
"LTP_24_cluster_of_10" 2 2 0 1 1 3 2 1 3 4 1 0 2 2 0 1
"LTP_12_cluster_of_20" 1 1 0 2 0 2 1 0 2 3 2 0 2 2 0 1
"LTP_8_cluster_of_30" 1 0 0 0 0 2 0 0 2 4 1 0 1 1 0 0
"LTP_4_cluster_of_60" 0 0 0 0 0 0 0 0 1 1 0 0 0 1 0 0
"hotspot_LTP_240_cluster_of_1" 1 3 1 1 0 3 1 1 4 2 2 0 2 3 2 2
"hotspot_LTP_120_cluster_of_2" 2 2 0 1 0 3 1 1 3 4 3 0 3 2 1 1
"hotspot_LTP_48_cluster_of_5" 2 2 0 1 1 3 1 2 3 4 2 0 2 2 1 2
"hotspot_LTP_24_cluster_of_10" 3 2 2 3 1 3 2 2 4 4 3 0 4 4 4 2
"hotspot_LTP_12_cluster_of_20" 4 3 3 4 3 3 4 2 5 6 4 2 5 4 4 4
"hotspot_LTP_8_cluster_of_30" 3 3 2 4 3 3 2 4 5 7 3 2 5 5 4 3
"hotspot_LTP_4_cluster_of_60" 1 0 2 1 0 1 1 0 2 2 1 0 1 1 1 1
