# Supplementary material for: Impact of functional synapse clusters on neuronal response selectivity
Source: Nat Commun. 2020 Mar 16;11:1413. doi: 10.1038/s41467-020-15147-6 (PMC7075899; doi:10.1038/s41467-020-15147-6)
Supplement: Supplementary file 4 — Source Data [file 41467_2020_15147_MOESM4_ESM.zip › Data/Fig4d_bottom_data.txt]

"V1" "V2" "V3" "V4" "V5" "V6" "V7" "V8" "V9" "V10" "V11" "V12" "V13" "V14" "V15" "V16" "V17" "V18" "V19" "V20" "V21" "V22" "V23" "V24" "V25" "V26" "V27" "V28" "V29" "V30" "V31" "V32" "V33" "V34" "V35" "V36" "V37" "V38" "V39" "V40"
"iN_place240_cluster_of_1" "-0.9384" "-0.7745" "-0.9563" "-0.5822" "-0.5199" "-0.8481" "-1.0682" "-0.9254" "-0.7668" "-0.9872" "-0.8911" "-0.8153" "-0.8269" "-0.6219" "-0.5476" "-1.1565" "-0.8989" "-1.0310" "-0.9709" "-0.9035" "-0.8971" "-1.1536" "-0.6635" "-0.7334" "-1.0591" "-0.6242" "-0.9728" "-0.8602" "-0.9244" "-0.7070" "-0.7003" "-0.7313" "-0.9926" "-0.6026" "-0.8020" "-0.7166" "-1.2607" "-0.6390" "-0.5869" "-0.5654"
"iN_place120_cluster_of_2" "-0.8026" "-1.1013" "-0.9753" "-0.5848" "-0.7092" "-0.8160" "-0.9961" "-0.9908" "-0.9228" "-0.9224" "-0.9252" "-0.7881" "-0.8130" "-0.8042" "-0.6452" "-0.8876" "-0.8375" "-1.2873" "-0.9750" "-0.8921" "-0.8122" "-1.1162" "-0.6347" "-0.7455" "-0.9194" "-0.7173" "-0.8922" "-0.8931" "-0.9445" "-0.6945" "-0.7246" "-0.8423" "-0.7235" "-0.6736" "-0.9302" "-0.9763" "-1.2206" "-0.7176" "-0.6232" "-0.6289"
"iN_place48_cluster_of_5" "-1.3189" "-1.2572" "-0.7479" "-0.5948" "-0.8136" "-0.9696" "-1.5272" "-1.2336" "-1.0623" "-1.1239" "-1.3134" "-1.0984" "-0.7320" "-0.6789" "-0.6979" "-0.9784" "-1.0326" "-1.4107" "-1.0055" "-0.9826" "-0.8359" "-1.2410" "-0.8463" "-0.7863" "-1.4310" "-1.0169" "-1.1632" "-0.9868" "-1.2719" "-0.8175" "-0.7395" "-0.9281" "-1.0250" "-1.2891" "-0.9894" "-1.3094" "-1.2719" "-0.8548" "-0.7534" "-0.6976"
"iN_place24_cluster_of_10" "-1.7716" "-1.7511" "-1.0481" "-1.3201" "-0.9835" "-1.4610" "-2.4109" "-2.2681" "-1.6613" "-1.9748" "-2.2028" "-1.8171" "-1.2987" "-0.7747" "-1.1695" "-1.5555" "-1.4558" "-1.7921" "-2.3807" "-2.4701" "-1.0676" "-1.4140" "-1.7585" "-2.1279" "-1.7539" "-1.1158" "-2.6864" "-1.6736" "-1.8249" "-1.0064" "-1.2191" "-1.7526" "-1.7663" "-1.3777" "-2.1548" "-2.1994" "-1.4964" "-1.1009" "-1.3829" "-1.0917"
"iN_place12_cluster_of_20" "-2.1124" "-2.7211" "-1.6989" "-1.6206" "-1.5342" "-2.7089" "-2.6509" "-3.1510" "-2.2112" "-2.7928" "-2.8699" "-2.9547" "-1.9041" "-1.0025" "-1.2424" "-2.6406" "-2.2454" "-2.6464" "-2.4969" "-2.7296" "-1.9078" "-3.1418" "-2.4777" "-2.7873" "-1.9487" "-2.6083" "-2.7576" "-1.4649" "-1.9297" "-2.0752" "-2.0249" "-2.7008" "-1.9578" "-2.5271" "-3.3238" "-3.1827" "-2.1201" "-2.3178" "-2.2008" "-1.6634"
"iN_place8_cluster_of_30" "-1.8541" "-2.5542" "-2.5310" "-2.4220" "-2.1215" "-2.7685" "-2.7146" "-3.2412" "-2.1827" "-2.9671" "-2.7204" "-2.6695" "-2.1150" "-1.3288" "-1.8063" "-2.6695" "-2.0804" "-2.7876" "-3.0905" "-2.8135" "-1.9118" "-2.4865" "-3.2503" "-3.2396" "-1.5270" "-2.6511" "-2.4804" "-2.2761" "-2.1566" "-2.5948" "-2.2320" "-3.2294" "-1.8696" "-2.6763" "-2.9683" "-2.8769" "-2.2858" "-2.6780" "-2.6725" "-2.3272"
"iN_place4_cluster_of_60" "-2.3017" "-2.0681" "-2.3359" "-1.7902" "-2.6466" "-2.6503" "-2.6254" "-1.7415" "-2.4141" "-2.1815" "-1.8237" "-1.9097" "-2.1784" "-2.3448" "-2.1326" "-1.2293" "-2.5475" "-2.6506" "-2.7337" "-1.7096" "-2.9496" "-3.1078" "-2.2805" "-1.0231" "-2.2051" "-2.9284" "-2.1028" "-1.4470" "-2.6203" "-3.0377" "-2.5216" "-1.7180" "-2.1061" "-2.6000" "-2.2674" "-1.5350" "-2.5777" "-2.7370" "-2.3764" "-1.7755"
"iN_place_LTP240_cluster_of_1" "-3.0219" "-2.3041" "-3.3840" "-1.6210" "-1.5693" "-2.7787" "-3.8146" "-3.5742" "-2.4708" "-3.3563" "-2.9743" "-2.6796" "-2.9703" "-1.8995" "-1.5722" "-4.1613" "-2.7153" "-3.4590" "-3.5023" "-3.2483" "-2.9989" "-3.6186" "-2.2752" "-2.4259" "-3.2459" "-1.9536" "-3.1672" "-2.9999" "-3.1025" "-2.1109" "-2.0690" "-2.5144" "-3.4900" "-1.9885" "-3.0405" "-2.6723" "-3.8673" "-2.0643" "-1.8581" "-1.5679"
"iN_place_LTP120_cluster_of_2" "-2.4854" "-3.2135" "-3.2970" "-1.8561" "-2.1772" "-2.6550" "-3.6305" "-3.7900" "-3.1988" "-3.2734" "-2.9556" "-2.6696" "-3.0223" "-2.5619" "-1.9454" "-3.1527" "-2.7768" "-4.4914" "-3.4845" "-3.1279" "-2.6844" "-3.5051" "-2.0710" "-2.5989" "-2.7494" "-2.1863" "-2.8889" "-3.1893" "-3.1979" "-2.1685" "-2.2643" "-3.2484" "-2.5618" "-2.3704" "-3.7418" "-3.6834" "-3.6267" "-2.4692" "-2.0465" "-1.8807"
"iN_place_LTP48_cluster_of_5" "-4.0108" "-3.2704" "-2.4087" "-2.0599" "-3.0097" "-3.3833" "-4.1215" "-3.9355" "-3.4258" "-3.4317" "-3.8574" "-3.7094" "-2.7419" "-2.1190" "-2.2633" "-3.5497" "-3.7839" "-3.9648" "-3.6477" "-3.7049" "-3.0458" "-3.7923" "-3.0572" "-3.0280" "-3.7925" "-3.4005" "-3.5414" "-3.6666" "-3.7512" "-2.7408" "-2.5582" "-3.4726" "-3.2788" "-4.1931" "-3.6334" "-4.1301" "-3.6894" "-3.2781" "-2.8134" "-2.5221"
"iN_place_LTP24_cluster_of_10" "-3.7588" "-3.4477" "-3.5586" "-4.8678" "-3.4248" "-4.2418" "-4.2802" "-4.7814" "-3.6742" "-3.8683" "-5.1230" "-4.9236" "-3.8289" "-2.7136" "-4.7388" "-4.9166" "-4.1546" "-3.6243" "-5.5701" "-6.4730" "-3.3761" "-4.1320" "-5.1897" "-6.6571" "-3.5422" "-3.2118" "-5.7492" "-5.8323" "-3.9305" "-3.5595" "-4.3483" "-4.8561" "-3.8207" "-3.6368" "-5.3179" "-4.6616" "-3.8468" "-3.9884" "-4.8581" "-4.6677"
"iN_place_LTP12_cluster_of_20" "-3.2106" "-4.0386" "-4.7774" "-4.6699" "-3.3696" "-4.7626" "-3.7577" "-4.9116" "-3.4979" "-4.2630" "-4.5393" "-5.2235" "-3.6284" "-4.4023" "-4.8136" "-6.3738" "-4.1284" "-4.0241" "-4.1475" "-5.2729" "-3.4066" "-6.8395" "-4.6492" "-6.1716" "-2.9117" "-4.8589" "-4.1572" "-5.3769" "-3.1063" "-5.5998" "-4.8403" "-5.0387" "-3.1544" "-3.9905" "-5.7399" "-5.0820" "-3.9454" "-4.7238" "-5.4343" "-5.8688"
"iN_place_LTP8_cluster_of_30" "-2.5590" "-3.5013" "-6.1214" "-4.9480" "-3.8681" "-4.1790" "-3.7172" "-4.6429" "-2.9390" "-4.1472" "-3.8748" "-3.8475" "-3.2788" "-5.1731" "-6.4090" "-5.6697" "-3.1164" "-3.7850" "-4.5840" "-4.4792" "-2.9522" "-5.3968" "-5.1208" "-6.0239" "-2.0996" "-4.1579" "-3.4824" "-6.5624" "-3.0596" "-5.1058" "-5.0565" "-4.9823" "-2.5665" "-3.9182" "-4.6804" "-4.3079" "-3.6594" "-4.6395" "-5.5464" "-5.2668"
"iN_place_LTP4_cluster_of_60" "-3.0710" "-2.5591" "-5.3890" "-3.4606" "-3.5895" "-3.4063" "-3.3324" "-2.7306" "-3.2170" "-2.7134" "-2.3228" "-2.8090" "-2.7209" "-5.7691" "-4.8429" "-2.9318" "-3.3700" "-3.2139" "-3.6657" "-2.6613" "-3.7877" "-4.7424" "-3.0208" "-2.8092" "-2.8205" "-3.7383" "-2.6604" "-3.8353" "-3.4188" "-4.3941" "-4.0437" "-2.7882" "-2.7935" "-3.1801" "-3.1704" "-2.2757" "-3.4046" "-3.6921" "-3.8832" "-3.6284"
"iN_SPW240_cluster_of_1" "-1.9246" "-2.2450" "-1.6077" "-0.6029" "-1.3163" "-1.5173" "-2.3367" "-1.5584" "-2.1957" "-2.1508" "-1.8884" "-1.4125" "-1.7372" "-1.0056" "-1.0919" "-1.5289" "-1.6737" "-1.9450" "-1.8694" "-1.2443" "-1.9315" "-2.4182" "-1.4433" "-1.4460" "-2.4029" "-1.5260" "-1.9174" "-1.4772" "-2.1965" "-1.0680" "-0.9350" "-1.0737" "-2.3707" "-1.3101" "-1.5235" "-1.2121" "-2.7704" "-1.1879" "-1.0586" "-0.5573"
"iN_SPW120_cluster_of_2" "-1.6551" "-1.6655" "-1.1286" "-0.6688" "-1.1599" "-1.0867" "-1.6189" "-1.7884" "-1.8637" "-1.7045" "-1.3102" "-1.7125" "-1.4542" "-0.7788" "-0.8372" "-1.6550" "-1.5260" "-1.4756" "-1.4531" "-1.2657" "-1.4374" "-1.7623" "-0.9683" "-1.5807" "-2.0698" "-1.0982" "-1.2974" "-1.5887" "-1.8293" "-0.8137" "-0.7392" "-1.1995" "-1.8665" "-0.9685" "-1.2115" "-1.1510" "-2.5196" "-0.9830" "-0.7695" "-0.5728"
"iN_SPW48_cluster_of_5" "-1.6747" "-1.8405" "-0.9303" "-1.0359" "-1.1890" "-1.2133" "-1.3703" "-2.5600" "-1.9881" "-1.6807" "-1.0665" "-2.4309" "-1.3446" "-0.7924" "-0.6558" "-2.5395" "-1.4445" "-1.6747" "-1.1049" "-1.9309" "-1.4111" "-1.8297" "-0.8754" "-2.4458" "-1.9760" "-1.3272" "-1.1023" "-2.3080" "-1.9122" "-0.8681" "-0.7034" "-1.9391" "-1.8612" "-1.0427" "-0.8975" "-2.2603" "-2.4154" "-1.0642" "-0.6251" "-0.9101"
"iN_SPW24_cluster_of_10" "-1.4246" "-2.1927" "-1.4185" "-0.7253" "-1.0580" "-1.6852" "-2.0135" "-1.5676" "-1.5479" "-2.2430" "-1.6866" "-1.5782" "-1.2372" "-1.0056" "-0.9598" "-1.4688" "-1.2898" "-2.2773" "-1.7710" "-1.2613" "-1.3488" "-2.4712" "-1.4923" "-1.5185" "-1.5275" "-1.9149" "-1.8284" "-1.4628" "-1.4145" "-1.1296" "-0.9906" "-1.3324" "-1.3749" "-1.6037" "-1.6501" "-1.3231" "-1.6916" "-1.3576" "-0.9792" "-0.5325"
"iN_SPW12_cluster_of_20" "-2.1752" "-1.5657" "-1.4096" "-1.6821" "-1.5417" "-1.4932" "-1.6317" "-3.2097" "-2.4061" "-1.7834" "-1.5920" "-3.2924" "-1.8988" "-0.8292" "-0.9884" "-3.1733" "-2.0692" "-1.8353" "-1.6870" "-3.0707" "-2.0804" "-1.8311" "-1.4991" "-3.3356" "-2.3306" "-1.4657" "-1.8025" "-2.9407" "-2.2283" "-1.0681" "-1.1144" "-3.0942" "-2.0786" "-1.6249" "-1.7262" "-3.2413" "-2.3479" "-1.3213" "-1.0158" "-1.3314"
"iN_SPW8_cluster_of_30" "-2.1904" "-2.2067" "-1.7666" "-1.0374" "-1.9574" "-2.5015" "-1.7982" "-1.4996" "-2.4008" "-2.4316" "-1.9239" "-1.5192" "-2.2785" "-1.2218" "-1.3210" "-1.5128" "-2.4691" "-2.5960" "-1.9703" "-1.5545" "-2.3395" "-2.6186" "-1.9047" "-1.5856" "-2.2091" "-2.5129" "-1.9911" "-1.4064" "-2.2692" "-1.8960" "-1.6849" "-1.5459" "-2.1895" "-2.5930" "-2.1329" "-1.5312" "-2.3808" "-2.5223" "-1.4836" "-0.7914"
"iN_SPW4_cluster_of_60" "-1.5292" "-1.5506" "-2.1542" "-2.0114" "-1.6955" "-2.1350" "-1.6413" "-1.8102" "-1.4821" "-1.7197" "-1.7395" "-1.7310" "-1.6140" "-1.6402" "-1.9838" "-2.1451" "-1.7271" "-1.8264" "-1.8367" "-1.9554" "-1.5951" "-2.3622" "-2.0571" "-2.1214" "-1.4283" "-2.1310" "-1.7832" "-2.1212" "-1.4789" "-2.3004" "-2.2355" "-1.8895" "-1.5179" "-2.0195" "-1.9733" "-1.8852" "-1.5928" "-2.3503" "-2.2015" "-1.7559"
"iN_SPW_LTP240_cluster_of_1" "-4.7670" "-4.4682" "-4.1366" "-1.5234" "-3.3241" "-3.7838" "-4.6484" "-3.4657" "-5.0093" "-4.6239" "-4.1668" "-3.1794" "-4.6584" "-2.6706" "-2.7461" "-3.4952" "-4.0753" "-4.5231" "-4.5075" "-3.0036" "-4.8093" "-5.0001" "-3.7064" "-3.2417" "-5.3708" "-3.6259" "-4.4222" "-3.3822" "-5.0812" "-2.5979" "-2.4785" "-2.7886" "-5.3227" "-3.4562" "-4.1223" "-3.0322" "-5.8543" "-3.1611" "-2.9027" "-1.3384"
"iN_SPW_LTP120_cluster_of_2" "-4.4272" "-3.2762" "-2.7910" "-1.7572" "-3.0718" "-2.7105" "-3.0509" "-3.8180" "-4.4494" "-3.4921" "-2.7686" "-3.6245" "-4.2528" "-2.0144" "-2.1574" "-3.7233" "-3.7869" "-3.6131" "-3.1476" "-3.1413" "-3.7279" "-3.6893" "-2.5634" "-3.6221" "-4.6641" "-2.7357" "-2.8985" "-3.6061" "-4.3977" "-2.0909" "-1.9379" "-3.4216" "-4.1977" "-2.6098" "-2.9163" "-3.0892" "-4.8743" "-2.6887" "-2.2363" "-1.4157"
"iN_SPW_LTP48_cluster_of_5" "-4.3171" "-3.4473" "-2.2352" "-3.1290" "-3.2991" "-3.0300" "-2.5053" "-5.4415" "-4.5922" "-3.5595" "-2.4361" "-5.3826" "-3.7433" "-2.1156" "-1.8386" "-5.5320" "-3.7940" "-3.6656" "-2.5410" "-5.1795" "-3.6712" "-3.9333" "-2.3461" "-5.4680" "-4.6508" "-3.0854" "-2.4970" "-5.4318" "-4.4222" "-2.1786" "-1.8807" "-4.7526" "-4.2756" "-3.0221" "-2.4817" "-5.1108" "-4.8980" "-2.9112" "-1.7034" "-2.6534"
"iN_SPW_LTP24_cluster_of_10" "-2.9697" "-3.7572" "-3.5389" "-2.4679" "-2.8626" "-4.2663" "-3.3535" "-3.1414" "-3.1413" "-4.2832" "-3.6919" "-3.3059" "-2.9435" "-2.7997" "-2.7730" "-3.3196" "-3.1245" "-4.4266" "-3.8078" "-3.2901" "-3.0077" "-4.8491" "-3.9219" "-3.4428" "-2.8230" "-4.3960" "-4.0133" "-3.3582" "-2.9634" "-3.4662" "-3.0228" "-3.1065" "-3.0492" "-4.4481" "-4.0539" "-3.2590" "-3.0484" "-4.2561" "-2.9653" "-1.5050"
"iN_SPW_LTP12_cluster_of_20" "-3.9635" "-2.3536" "-3.5531" "-5.5780" "-4.3121" "-3.2124" "-2.4732" "-5.1728" "-4.2433" "-2.7319" "-3.0470" "-5.5136" "-4.3868" "-2.5434" "-3.0471" "-6.2068" "-4.6719" "-2.8925" "-3.0011" "-6.2797" "-4.3429" "-3.4527" "-3.2698" "-6.3800" "-3.9723" "-3.3834" "-3.0196" "-6.5529" "-4.0784" "-3.2775" "-3.2470" "-5.7008" "-4.1251" "-3.1527" "-3.2656" "-5.4688" "-4.2564" "-3.4367" "-3.2374" "-4.8187"
"iN_SPW_LTP8_cluster_of_30" "-3.2138" "-3.2400" "-4.0791" "-3.0178" "-4.2369" "-4.2152" "-2.5778" "-2.4148" "-3.4343" "-3.5280" "-2.9170" "-2.3246" "-3.7664" "-4.1802" "-4.0013" "-2.8806" "-3.9032" "-3.8863" "-3.0848" "-2.7613" "-3.5328" "-4.8715" "-3.5315" "-2.8243" "-3.1249" "-4.5349" "-2.9425" "-3.0579" "-3.3028" "-5.0431" "-3.9726" "-2.6703" "-3.3710" "-4.2957" "-3.3631" "-2.4087" "-3.5902" "-4.8090" "-3.9771" "-2.9984"
"iN_SPW_LTP4_cluster_of_60" "-2.0170" "-2.0306" "-4.1387" "-3.2878" "-2.5155" "-2.8401" "-2.2125" "-2.4449" "-1.9431" "-2.1836" "-2.3294" "-2.3036" "-2.0855" "-4.5527" "-4.2515" "-3.5453" "-2.3150" "-2.3043" "-2.5328" "-2.7345" "-2.1158" "-3.5587" "-2.8624" "-3.5013" "-1.8470" "-2.8458" "-2.2945" "-3.5097" "-1.9106" "-3.6710" "-3.4137" "-2.5887" "-2.0867" "-2.5669" "-2.7897" "-2.6677" "-2.1487" "-3.2103" "-3.6021" "-3.6164"
