# Supplementary material for: Impact of functional synapse clusters on neuronal response selectivity
Source: Nat Commun. 2020 Mar 16;11:1413. doi: 10.1038/s41467-020-15147-6 (PMC7075899; doi:10.1038/s41467-020-15147-6)
Supplement: Supplementary file 4 — Source Data [file 41467_2020_15147_MOESM4_ESM.zip › Data/Fig4g_data.txt]

"rep 1" "rep 2" "rep 3" "rep 4" "rep 5" "rep 6" "rep 7" "rep 8" "rep 9" "rep 10"
"240_cluster_of_1" "0.103574" "0.109281" "0.089197" "0.035850" "0.031016" "0.056668" "0.082912" "0.029426" "0.038470" "0.054968"
"120_cluster_of_2" "0.111246" "0.124563" "0.084893" "0.036661" "0.037893" "0.057541" "0.076831" "0.025917" "0.024217" "0.066975"
"48_cluster_of_5" "0.110155" "0.143182" "0.094155" "0.029270" "0.046454" "0.059459" "0.083458" "0.036661" "0.035117" "0.065385"
"24_cluster_of_10" "0.172811" "0.204513" "0.161911" "0.041901" "0.093984" "0.074601" "0.138130" "0.039406" "0.072620" "0.075240"
"12_cluster_of_20" "0.272907" "0.344124" "0.417462" "0.095871" "0.259886" "0.195219" "0.283885" "0.142434" "0.276775" "0.115316"
"8_cluster_of_30" "0.354619" "0.428206" "0.626497" "0.133530" "0.455573" "0.344608" "0.442350" "0.258779" "0.465943" "0.198587"
"4_cluster_of_60" "0.496663" "0.626138" "0.725253" "0.291277" "0.675711" "0.555561" "0.618497" "0.522003" "0.686330" "0.458021"
"LTP_240_cluster_of_1" "0.158012" "0.195827" "0.160725" "0.087559" "0.082476" "0.120743" "0.151354" "0.085548" "0.129538" "0.101375"
"LTP_120_cluster_of_2" "0.184927" "0.205651" "0.146707" "0.081743" "0.101765" "0.104525" "0.151010" "0.086187" "0.092877" "0.130739"
"LTP_48_cluster_of_5" "0.196045" "0.261664" "0.235233" "0.068005" "0.165123" "0.125187" "0.191632" "0.115332" "0.132688" "0.128010"
"LTP_24_cluster_of_10" "0.317209" "0.402398" "0.438716" "0.121928" "0.337450" "0.240831" "0.364661" "0.179937" "0.321591" "0.173855"
"LTP_12_cluster_of_20" "0.466707" "0.606350" "0.726594" "0.295425" "0.648328" "0.565167" "0.585610" "0.431777" "0.657451" "0.343376"
"LTP_8_cluster_of_30" "0.595512" "0.703764" "0.798528" "0.375499" "0.754288" "0.695500" "0.687032" "0.590210" "0.753743" "0.534478"
"LTP_4_cluster_of_60" "0.729993" "0.792041" "0.806684" "0.601391" "0.788782" "0.731911" "0.763832" "0.744152" "0.799604" "0.708271"
