# Supplementary material for: Impact of functional synapse clusters on neuronal response selectivity
Source: Nat Commun. 2020 Mar 16;11:1413. doi: 10.1038/s41467-020-15147-6 (PMC7075899; doi:10.1038/s41467-020-15147-6)
Supplement: Supplementary file 4 — Source Data [file 41467_2020_15147_MOESM4_ESM.zip › Data/Fig2j_data.txt]

"rep 1" "rep 2" "rep 3" "rep 4" "rep 5" "rep 6" "rep 7" "rep 8" "rep 9" "rep 10"
"random_NR" "0.017937" "0.015231" "0.008916" "0.002417" "0.009929" "0.004814" "0.006141" "0.004159" "0.003478" "0.009431"
"balanced" "0.000200" "0.000296" "0.000228" "0.000357" "0.000434" "0.000229" "0.000230" "0.000334" "0.000202" "0.000238"
