# Supplementary material for: Impact of functional synapse clusters on neuronal response selectivity
Source: Nat Commun. 2020 Mar 16;11:1413. doi: 10.1038/s41467-020-15147-6 (PMC7075899; doi:10.1038/s41467-020-15147-6)
Supplement: Supplementary file 4 — Source Data [file 41467_2020_15147_MOESM4_ESM.zip › Data/Fig2k_data.txt]

"rep 1" "rep 2" "rep 3" "rep 4" "rep 5" "rep 6" "rep 7" "rep 8" "rep 9" "rep 10"
"rand_rand" 0.3258 0.282 0.2891 0.1521 0.2858 0.2295 0.1883 0.1746 0.1614 0.2689
"rand_loc" 0.3274 0.2954 0.2963 0.1552 0.2659 0.2351 0.1957 0.1764 0.1798 0.2566
"rand_glob" 0.3099 0.2812 0.1851 0.1388 0.189 0.2047 0.1808 0.1693 0.1444 0.2156
"rand_full" 0.3205 0.2996 0.1759 0.1365 0.1862 0.2035 0.1795 0.1591 0.1445 0.2107
"unif_rand" 0.1218 0.1131 0.1113 0.1101 0.1257 0.0921 0.091 0.1304 0.0903 0.1442
"unif_loc" 0.1336 0.1038 0.1027 0.104 0.1224 0.0963 0.0914 0.1287 0.0997 0.1456
"unif_glob" 0.0775 0.0608 0.0875 0.0491 0.0749 0.0665 0.0592 0.0664 0.0591 0.0537
"unif_full" 0.0757 0.0623 0.0857 0.0473 0.0718 0.0713 0.0576 0.0647 0.0596 0.0508
