# Supplementary material for: Impact of functional synapse clusters on neuronal response selectivity
Source: Nat Commun. 2020 Mar 16;11:1413. doi: 10.1038/s41467-020-15147-6 (PMC7075899; doi:10.1038/s41467-020-15147-6)
Supplement: Supplementary file 4 — Source Data [file 41467_2020_15147_MOESM4_ESM.zip › Data/Fig3g_data.txt]

"rep 1" "rep 2" "rep 3" "rep 4" "rep 5" "rep 6" "rep 7" "rep 8" "rep 9" "rep 10"
"240_cluster_of_1" "0.000600" "0.000000" "0.000291" "0.000303" "0.000000" "0.001443" "0.000541" "0.000044" "0.001753" "0.002465"
"120_cluster_of_2" "0.001150" "0.000044" "0.000322" "0.000153" "0.000431" "0.002828" "0.000969" "0.000041" "0.000041" "0.005711"
"48_cluster_of_5" "0.004415" "0.002003" "0.001659" "0.000056" "0.002125" "0.004637" "0.006155" "0.000347" "0.001087" "0.008517"
"24_cluster_of_10" "0.049865" "0.061738" "0.042413" "0.004162" "0.035162" "0.019018" "0.058413" "0.015238" "0.055561" "0.009326"
"12_cluster_of_20" "0.251590" "0.330662" "0.348802" "0.046962" "0.288286" "0.115564" "0.282522" "0.132211" "0.371510" "0.051846"
"8_cluster_of_30" "0.400326" "0.532344" "0.629540" "0.104107" "0.530734" "0.269265" "0.492145" "0.306798" "0.595443" "0.197651"
"4_cluster_of_60" "0.530494" "0.771608" "0.807695" "0.243395" "0.767497" "0.484900" "0.668947" "0.541167" "0.812537" "0.514325"
"LTP_240_cluster_of_1" "0.042938" "0.029913" "0.032768" "0.024761" "0.015762" "0.034599" "0.046912" "0.029944" "0.049350" "0.028629"
"LTP_120_cluster_of_2" "0.052361" "0.034096" "0.028366" "0.026979" "0.032290" "0.038302" "0.047753" "0.033456" "0.030100" "0.036758"
"LTP_48_cluster_of_5" "0.086545" "0.088410" "0.092069" "0.024098" "0.075369" "0.058907" "0.106394" "0.055470" "0.081727" "0.045463"
"LTP_24_cluster_of_10" "0.261576" "0.385792" "0.357463" "0.085748" "0.345197" "0.187381" "0.325588" "0.207368" "0.379518" "0.127581"
"LTP_12_cluster_of_20" "0.521124" "0.719953" "0.717463" "0.253862" "0.680614" "0.519871" "0.540208" "0.509123" "0.737809" "0.442005"
"LTP_8_cluster_of_30" "0.725246" "0.837189" "0.892081" "0.416842" "0.851124" "0.737837" "0.745751" "0.727836" "0.893559" "0.690524"
"LTP_4_cluster_of_60" "0.789451" "0.919194" "0.947576" "0.633470" "0.917660" "0.784212" "0.819196" "0.887597" "0.960505" "0.850146"
