# Supplementary material for: Impact of functional synapse clusters on neuronal response selectivity
Source: Nat Commun. 2020 Mar 16;11:1413. doi: 10.1038/s41467-020-15147-6 (PMC7075899; doi:10.1038/s41467-020-15147-6)
Supplement: Supplementary file 4 — Source Data [file 41467_2020_15147_MOESM4_ESM.zip › Data/Fig3f_data.txt]

"rep 1" "rep 2" "rep 3" "rep 4" "rep 5" "rep 6" "rep 7" "rep 8" "rep 9" "rep 10"
"240_cluster_of_1" " 1.693115" "-0.164556" "-0.665963" " 0.258508" "-0.204431" " 1.416829" "-1.043929" "-1.115219" "-0.198030" " 0.391223"
"120_cluster_of_2" " 1.912141" " 0.049080" "-0.575404" " 0.261710" " 0.251568" " 1.773834" "-0.784625" "-1.166644" "-0.025778" " 0.533451"
"48_cluster_of_5" " 1.609307" " 0.155609" "-0.071258" " 0.590339" " 0.405056" " 2.193516" "-0.494935" "-0.622386" " 0.542732" " 0.808803"
"24_cluster_of_10" " 2.474739" " 1.244237" " 1.403031" " 1.325082" " 0.859589" " 2.527785" " 0.437625" " 0.896291" " 1.597748" " 1.864368"
"12_cluster_of_20" " 4.846481" " 2.300739" " 3.100109" " 0.169550" " 1.450250" " 3.220154" " 1.148566" " 2.362643" " 4.126808" " 2.889736"
"8_cluster_of_30" " 5.598980" " 2.499727" " 2.886272" "-0.077646" " 3.123673" " 2.590752" " 2.038519" " 2.230140" " 3.236115" " 2.993404"
"4_cluster_of_60" " 4.403899" " 2.236875" " 1.632253" " 0.892512" " 0.625066" " 4.117856" " 1.686434" " 3.485560" " 0.791027" " 2.662527"
"LTP_240_cluster_of_1" " 7.353309" " 5.754826" " 5.081670" " 6.343426" " 5.498342" " 7.097228" " 4.873011" " 4.785831" " 5.655573" " 6.188719"
"LTP_120_cluster_of_2" " 7.605960" " 6.313922" " 5.559870" " 6.601896" " 5.876401" " 7.223670" " 5.385611" " 4.721053" " 6.250946" " 6.327794"
"LTP_48_cluster_of_5" " 8.128888" " 6.600014" " 6.319785" " 7.279667" " 6.225488" " 8.277651" " 5.964591" " 5.311387" " 7.037119" " 6.857147"
"LTP_24_cluster_of_10" " 9.337873" " 8.060033" " 7.110141" " 7.866157" " 6.887701" " 8.349552" " 6.376332" " 7.204951" " 7.295401" " 7.439187"
"LTP_12_cluster_of_20" "10.151745" " 8.585332" " 7.149491" " 3.942163" " 5.685116" " 8.890054" " 3.665744" " 7.737902" " 8.004827" " 9.156927"
"LTP_8_cluster_of_30" " 9.142270" " 7.740024" " 5.193136" " 3.110973" " 5.986468" " 8.122996" " 2.996850" " 4.924706" " 6.660344" " 7.996632"
"LTP_4_cluster_of_60" " 6.681836" " 2.984697" " 0.812813" " 4.271175" " 1.129214" " 6.782507" " 1.115168" " 5.874920" " 0.460717" " 4.197382"
